# Supplementary material for: Antitumor efficacy and potential mechanism of FAP-targeted radioligand therapy combined with immune checkpoint blockade
Source: Signal Transduct Target Ther. 2024 Jun 3;9:142. doi: 10.1038/s41392-024-01853-w (PMC11144707; doi:10.1038/s41392-024-01853-w)
Supplement: Supplementary file 2 — SUPPLEMENTARY MATERIAL 2 [file 41392_2024_1853_MOESM2_ESM.txt]

id	P.Value	logFC	p_val	pct.1	pct.2
ISG15	0	-1.320163761	0	0.479	0.652
IFI6	0	-1.419357944	0	0.506	0.73
RPS8	0	0.428248092	0	0.994	0.992
IFI44L	0	-1.299327692	0	0.268	0.558
IFI44	0	-0.659375122	0	0.375	0.572
RPL5	0	0.373328698	0	0.971	0.965
ADAMTSL4-AS1	0	-0.615228548	0	0.466	0.691
RABGAP1L	0	-0.460854252	0	0.838	0.922
PTPRC	0	-0.29321223	0	0.987	0.994
RPS7	0	0.265952796	0	0.987	0.986
NRIR	0	-0.220540499	0	0.055	0.179
CMPK2	0	-0.512837011	0	0.117	0.334
RSAD2	0	-0.985667208	0	0.118	0.37
EIF2AK2	0	-0.618571661	0	0.443	0.643
RPS27A	0	0.27260798	0	0.992	0.992
IFIH1	0	-0.477132033	0	0.306	0.486
STK17B	0	-0.46828534	0	0.883	0.942
SPATS2L	0	-0.446263696	0	0.147	0.355
RPL37A	0	0.363790793	0	0.989	0.977
SP100	0	-0.376666886	0	0.857	0.932
RPL32	0	0.269970106	0	0.995	0.993
RPL15	0	0.476922604	0	0.972	0.963
HESX1	0	-0.184174295	0	0.015	0.112
RPL24	0	0.275081027	0	0.974	0.97
PLSCR1	0	-0.567437032	0	0.63	0.786
RPL35A	0	0.273196457	0	0.992	0.988
RPL9	0	0.379731646	0	0.981	0.969
HERC5	0	-0.660728469	0	0.165	0.382
RPL34	0	0.247363657	0	0.998	0.995
RPS3A	0	0.509228992	0	0.983	0.975
DDX60L	0	-0.503317201	0	0.62	0.769
RPL37	0	0.25915953	0	0.997	0.993
RPS23	0	0.353720097	0	0.991	0.988
RPS14	0	0.378197511	0	0.996	0.994
DUSP1	0	-0.710158223	0	0.502	0.723
RACK1	0	0.349815162	0	0.967	0.962
RPS18	0	0.401144312	0	0.983	0.977
RPL10A	0	0.419545029	0	0.935	0.906
EEF1A1	0	0.397808876	0	0.996	0.994
HDAC9	0	0.637705354	0	0.702	0.535
SAMD9	0	-0.54627764	0	0.399	0.585
SAMD9L	0	-0.549502772	0	0.445	0.614
NAMPT	0	-0.982021001	0	0.55	0.755
RPL7	0	0.38213942	0	0.971	0.959
PABPC1	0	0.28747066	0	0.966	0.963
LY6E	0	-1.041190221	0	0.58	0.754
RPS6	0	0.406467194	0	0.978	0.969
DDX58	0	-0.502038071	0	0.35	0.549
RPL7A	0	0.35588682	0	0.981	0.979
SRGN	0	-0.378130214	0	0.974	0.976
RPS24	0	0.311751206	0	0.996	0.994
IFIT2	0	-0.908806467	0	0.248	0.465
IFIT3	0	-1.06477	0	0.266	0.494
IFIT1	0	-1.031259333	0	0.128	0.388
IFITM2	0	-0.899049372	0	0.905	0.968
IFITM3	0	-1.377116719	0	0.827	0.897
IRF7	0	-0.478895619	0	0.296	0.489
RPLP2	0	0.252715824	0	0.994	0.992
HBB	0	1.581507539	0	0.534	0.264
HBG1	0	0.371457468	0	0.15	0.009
RPL27A	0	0.432725676	0	0.969	0.94
RPS13	0	0.281850071	0	0.993	0.991
EEF1G	0	0.447658707	0	0.897	0.874
RPS3	0	0.335168797	0	0.982	0.981
RPL6	0	0.308696121	0	0.986	0.983
OAS1	0	-0.548902507	0	0.479	0.647
OAS3	0	-0.515746254	0	0.198	0.428
OAS2	0	-0.57444851	0	0.305	0.504
RPLP0	0	0.390180918	0	0.89	0.863
OASL	0	-0.48414797	0	0.118	0.33
RPL21	0	0.327402862	0	0.993	0.988
EPSTI1	0	-0.7715549	0	0.574	0.713
TPT1	0	0.426780135	0	0.999	0.995
FOS	0	-1.094938287	0	0.504	0.719
IFI27	0	-2.362789231	0	0.018	0.149
SERPINA1	0	-0.342960941	0	0.923	0.932
B2M	0	-0.310055009	0	1	1
RPL4	0	0.411759356	0	0.901	0.874
RPLP1	0	0.376808746	0	0.999	0.998
ISG20	0	-0.468515633	0	0.176	0.348
HBA2	0	1.748523132	0	0.517	0.242
HBA1	0	1.088996404	0	0.486	0.164
RPS2	0	0.413171013	0	0.981	0.976
RPS15A	0	0.300226332	0	0.995	0.989
COX4I1	0	0.32148919	0	0.956	0.948
RPL13	0	0.485850772	0	0.995	0.992
XAF1	0	-0.831344015	0	0.596	0.748
RPL26	0	0.33189323	0	0.994	0.989
RPL23	0	0.404152588	0	0.974	0.951
RPL19	0	0.280461149	0	0.992	0.99
EIF1	0	0.477336213	0	0.985	0.976
JUP	0	-0.182671368	0	0.04	0.153
RPL27	0	0.336450634	0	0.964	0.949
ACTG1	0	0.462229629	0	0.965	0.957
RPL17	0	0.369467009	0	0.986	0.978
EEF2	0	0.454214907	0	0.875	0.836
RPS28	0	0.297398306	0	0.997	0.996
HSH2D	0	-0.417964239	0	0.324	0.542
BST2	0	-0.424100153	0	0.707	0.813
RPL18A	0	0.331114522	0	0.983	0.982
UBA52	0	0.295270297	0	0.991	0.983
RPS16	0	0.39126748	0	0.978	0.966
RPS19	0	0.544230016	0	0.989	0.98
RPL18	0	0.330339104	0	0.985	0.983
RPS11	0	0.349773959	0	0.977	0.961
RPS9	0	0.399565942	0	0.992	0.983
SIGLEC1	0	-0.699919247	0	0.114	0.361
RPS21	0	0.283783625	0	0.986	0.987
MX2	0	-0.855333704	0	0.572	0.771
MX1	0	-0.993204556	0	0.346	0.613
USP18	0	-0.3098838	0	0.031	0.191
APOBEC3A	0	-0.488254615	0	0.344	0.54
RPL3	0	0.557113138	0	0.949	0.927
SLC25A6	0	0.5017557	0	0.878	0.846
RBM3	0	0.435331449	0	0.695	0.574
RPS4X	0	0.395134143	0	0.975	0.974
RPL39	0	0.236367219	0	0.998	0.998
RPL10	0	0.409425713	0	0.993	0.991
MT-CO3	0	0.361743222	0	0.992	0.978
KIAA1958	1.17E-301	-0.516493247	4.29E-306	0.294	0.473
PARP9	3.12E-290	-0.401920923	1.14E-294	0.493	0.66
RPS29	1.12E-286	0.275057931	4.11E-291	0.991	0.984
LYN	1.06E-282	-0.341011395	3.90E-287	0.933	0.96
DDX60	2.71E-281	-0.384744046	9.91E-286	0.259	0.432
MT-CO1	2.40E-279	0.243407269	8.78E-284	0.994	0.989
EEF1B2	1.04E-278	0.364433108	3.81E-283	0.883	0.848
RPL29	1.38E-278	0.269082783	5.06E-283	0.985	0.981
RPS15	1.45E-277	0.257248112	5.32E-282	0.99	0.989
NT5C3A	9.10E-277	-0.499806593	3.33E-281	0.447	0.604
BCL2A1	1.33E-276	-0.377588437	4.87E-281	0.382	0.567
ADAMTS2	1.71E-276	0.404056598	6.25E-281	0.271	0.106
PFDN5	1.30E-273	0.267514952	4.78E-278	0.974	0.967
SERPING1	1.65E-273	-0.234605732	6.04E-278	0.079	0.207
HSPA1A	8.19E-273	-0.361683341	3.00E-277	0.485	0.65
RNF213	5.43E-272	-0.405201183	1.99E-276	0.859	0.917
RPL22	1.37E-270	0.248983038	5.02E-275	0.973	0.975
EIF4A1	1.58E-269	0.341234441	5.78E-274	0.892	0.872
RPL8	1.30E-265	0.248967796	4.77E-270	0.983	0.984
LGALS3BP	5.52E-265	-0.254635591	2.02E-269	0.06	0.172
PDE4B	1.12E-262	-0.569612884	4.11E-267	0.369	0.545
RPL35	2.19E-261	0.319671758	8.04E-266	0.958	0.952
AC022217.3	9.53E-261	-0.363362611	3.49E-265	0.183	0.344
RPS27	9.90E-261	0.284383297	3.63E-265	0.995	0.992
RPL38	1.28E-260	0.253524277	4.70E-265	0.98	0.967
ZC3HAV1	5.99E-255	-0.373206555	2.19E-259	0.538	0.7
AQP9	2.69E-252	-0.360246585	9.85E-257	0.47	0.641
IFITM1	2.04E-250	-0.151540231	7.49E-255	0.034	0.128
MT-ATP6	9.90E-250	0.317653657	3.63E-254	0.991	0.976
SP110	1.56E-248	-0.367381877	5.72E-253	0.745	0.838
ZCCHC2	1.05E-246	-0.36086965	3.85E-251	0.306	0.471
VIM	1.07E-246	0.381227391	3.92E-251	0.988	0.982
TMEM123	6.24E-245	-0.437450725	2.29E-249	0.663	0.771
PARP14	8.05E-245	-0.513481783	2.95E-249	0.619	0.735
HERC6	8.93E-243	-0.244440341	3.27E-247	0.104	0.235
RPL12	2.70E-242	0.236964344	9.91E-247	0.988	0.99
KLF6	1.54E-234	-0.361940499	5.65E-239	0.675	0.801
ZFP36	4.17E-234	-0.342053918	1.53E-238	0.462	0.628
RPS12	7.73E-229	0.222352996	2.83E-233	0.994	0.994
RPL13A	7.95E-228	0.302751518	2.91E-232	0.974	0.966
BTF3	1.81E-225	0.282092657	6.63E-230	0.918	0.91
RPS17	7.01E-224	0.310125545	2.57E-228	0.924	0.906
SNHG29	5.74E-220	0.398878854	2.10E-224	0.755	0.699
RPS10	7.93E-220	0.207331661	2.91E-224	0.984	0.982
TKT	3.03E-214	0.304213877	1.11E-218	0.935	0.917
ATP10A	1.87E-212	-0.294746363	6.84E-217	0.157	0.292
RPL11	1.27E-209	0.194403596	4.65E-214	0.995	0.994
CHMP5	1.70E-209	-0.315128233	6.23E-214	0.443	0.592
HELZ2	5.14E-208	-0.170985086	1.88E-212	0.115	0.241
NEXN	6.74E-208	-0.239120938	2.47E-212	0.101	0.218
ABTB2	1.07E-205	-0.173805855	3.92E-210	0.034	0.116
IFI16	1.19E-203	-0.344481036	4.36E-208	0.838	0.9
N4BP1	1.24E-203	-0.28919122	4.54E-208	0.466	0.627
ARHGAP26	9.98E-203	-0.302179704	3.66E-207	0.923	0.955
LINGO1	1.45E-202	-0.218908602	5.30E-207	0.253	0.417
RAP1GAP2	1.39E-199	-0.360736378	5.08E-204	0.728	0.834
GMPR	3.31E-199	-0.125170111	1.21E-203	0.039	0.124
MCTP2	8.64E-199	-0.43639589	3.17E-203	0.391	0.548
AC020916.1	1.01E-198	-0.351933149	3.72E-203	0.181	0.317
NACA	4.06E-198	0.22846355	1.49E-202	0.985	0.98
GABARAP	2.77E-197	0.223689671	1.02E-201	0.972	0.962
RPL36A	3.65E-197	0.267758028	1.34E-201	0.957	0.949
SMCHD1	7.67E-197	-0.35617585	2.81E-201	0.89	0.945
MXD1	2.31E-196	-0.34070189	8.46E-201	0.499	0.651
ATP5MG	2.88E-196	0.23949613	1.06E-200	0.941	0.945
AC114760.2	3.31E-196	-0.234435933	1.21E-200	0.189	0.332
RPL30	3.27E-195	0.190527163	1.20E-199	0.996	0.993
RPL36	1.16E-194	0.251366102	4.25E-199	0.98	0.978
SELL	1.11E-192	-0.426622906	4.07E-197	0.744	0.819
ZBP1	1.41E-191	-0.202617532	5.17E-196	0.087	0.195
TMSB10	1.48E-191	0.180396157	5.43E-196	0.999	0.998
RPL41	1.16E-190	0.186170446	4.26E-195	0.999	0.997
RPS5	1.53E-190	0.284934684	5.59E-195	0.918	0.906
FNDC3B	2.39E-190	-0.358980211	8.74E-195	0.841	0.901
CCR1	2.69E-189	-0.344625307	9.87E-194	0.539	0.668
EIF3K	1.15E-183	0.270377088	4.21E-188	0.886	0.886
EIF4B	1.89E-183	0.298861293	6.91E-188	0.748	0.69
TNFSF13B	3.94E-180	-0.326762537	1.45E-184	0.853	0.888
ADGRE5	4.57E-180	-0.414343672	1.67E-184	0.719	0.819
PARP12	1.05E-178	-0.235310661	3.84E-183	0.228	0.366
DNAJA1	4.33E-177	-0.267643362	1.59E-181	0.653	0.765
GAPDH	6.13E-177	0.26512128	2.25E-181	0.982	0.981
MCL1	2.34E-176	-0.269553908	8.58E-181	0.741	0.84
MT-CO2	6.47E-173	0.193254182	2.37E-177	0.993	0.99
RPSA	9.14E-172	0.268203705	3.35E-176	0.899	0.89
TRIM14	1.19E-170	-0.268471547	4.36E-175	0.414	0.56
EIF3F	2.78E-170	0.309334474	1.02E-174	0.746	0.703
HSPB1	1.34E-169	-0.226380917	4.93E-174	0.15	0.27
ITGAL	1.77E-169	-0.326860264	6.47E-174	0.699	0.819
MT-ND4	2.36E-166	0.218288457	8.64E-171	0.985	0.972
NT5C2	7.97E-166	-0.301668781	2.92E-170	0.751	0.842
H3F3B	2.87E-164	-0.240608064	1.05E-168	0.958	0.971
B4GALT5	1.81E-163	-0.302974619	6.63E-168	0.479	0.623
MT-ND1	3.53E-163	0.200355171	1.29E-167	0.978	0.966
HES4	2.10E-162	-0.193343382	7.70E-167	0.048	0.128
SP140	2.12E-162	-0.233880548	7.77E-167	0.169	0.292
FCER1G	8.91E-162	-0.223278297	3.27E-166	0.952	0.946
ADARB1	2.74E-160	-0.16631652	1.00E-164	0.098	0.202
HNRNPA1	5.32E-160	0.301798726	1.95E-164	0.831	0.813
MT-ND3	2.78E-158	0.200405271	1.02E-162	0.988	0.975
SLC25A3	5.34E-158	0.297432898	1.96E-162	0.795	0.773
CD55	3.29E-155	-0.275543545	1.21E-159	0.728	0.827
NKG7	7.78E-154	-0.733311864	2.85E-158	0.329	0.468
NFKBIZ	9.70E-153	-0.261390325	3.56E-157	0.333	0.473
CFLAR	2.48E-152	-0.25768208	9.10E-157	0.834	0.907
KLF2	7.50E-151	-0.33865257	2.75E-155	0.709	0.813
PNPT1	9.01E-151	-0.215175984	3.30E-155	0.187	0.309
APBB1IP	2.59E-149	-0.230517582	9.48E-154	0.901	0.947
LINC02384	1.76E-147	-0.215487591	6.46E-152	0.091	0.186
GCH1	1.75E-146	-0.266321268	6.41E-151	0.391	0.532
LGALS1	3.97E-145	0.329511181	1.45E-149	0.946	0.934
MCEMP1	8.74E-145	-0.354105656	3.20E-149	0.356	0.478
ELF1	9.55E-145	-0.242644799	3.50E-149	0.833	0.903
HSP90AB1	2.04E-141	-0.396327906	7.49E-146	0.691	0.772
FAU	4.52E-141	0.158301941	1.66E-145	0.994	0.992
TOR1B	9.74E-140	-0.156492934	3.57E-144	0.152	0.263
SHISA5	6.85E-139	-0.240942214	2.51E-143	0.527	0.65
ADAR	2.47E-138	-0.244190667	9.04E-143	0.602	0.72
HSP90AA1	2.83E-138	-0.329069248	1.04E-142	0.861	0.897
CTSL	8.80E-138	-0.230955413	3.23E-142	0.146	0.253
PPM1K	2.00E-137	-0.177773331	7.32E-142	0.15	0.259
IFI35	2.56E-137	-0.287274916	9.38E-142	0.394	0.512
SOCS3	1.06E-136	-0.144605129	3.90E-141	0.091	0.183
EIF3L	3.49E-136	0.295699461	1.28E-140	0.606	0.526
CD302	7.35E-136	0.252008092	2.69E-140	0.855	0.824
TMSB4X	8.03E-136	0.148143901	2.94E-140	1	0.998
FAM49B	1.17E-133	-0.216111808	4.28E-138	0.916	0.957
LMNB1	1.91E-133	-0.22094635	6.99E-138	0.318	0.45
EIF3E	2.41E-133	0.264125464	8.84E-138	0.83	0.816
TOMM7	1.68E-132	0.228912895	6.15E-137	0.889	0.877
CUL1	2.43E-132	-0.287564649	8.90E-137	0.433	0.556
RPS25	6.68E-132	0.183092316	2.45E-136	0.978	0.975
ATP5F1D	1.23E-131	0.25682941	4.51E-136	0.804	0.784
CR1	1.42E-131	-0.328677422	5.21E-136	0.565	0.677
COA1	6.17E-131	-0.256244852	2.26E-135	0.409	0.535
PIK3AP1	1.20E-130	-0.234491687	4.39E-135	0.677	0.785
RPL23A	2.45E-130	0.217000339	8.98E-135	0.961	0.953
RIPOR2	1.21E-129	-0.231423787	4.42E-134	0.961	0.98
CYTIP	2.78E-129	-0.276478609	1.02E-133	0.56	0.67
ACSL1	7.51E-129	-0.336937299	2.75E-133	0.615	0.727
HLA-DRB5	1.22E-128	0.412501742	4.49E-133	0.47	0.352
ZFAS1	3.14E-128	0.274561356	1.15E-132	0.821	0.8
ATP5F1A	6.92E-127	0.275265091	2.54E-131	0.662	0.609
NIBAN1	1.69E-126	-0.309281201	6.19E-131	0.604	0.722
TRIM22	6.94E-126	-0.256230235	2.54E-130	0.606	0.717
TNFSF10	7.44E-126	-0.444587327	2.73E-130	0.846	0.882
RPS20	7.21E-125	0.235782207	2.64E-129	0.945	0.929
RAB10	7.92E-125	-0.217637484	2.90E-129	0.852	0.905
HIST1H2AC	6.85E-123	-0.191847186	2.51E-127	0.223	0.341
SPATA13	8.54E-123	-0.187964704	3.13E-127	0.296	0.424
AC009950.1	1.06E-121	-0.16216338	3.89E-126	0.228	0.349
LITAF	1.47E-121	-0.329374096	5.40E-126	0.593	0.706
CPEB4	3.13E-121	-0.234906289	1.15E-125	0.588	0.707
RPS27L	3.84E-121	0.313438539	1.41E-125	0.736	0.695
DTX3L	7.06E-121	-0.205350695	2.59E-125	0.385	0.511
DIP2B	2.17E-120	-0.259680518	7.95E-125	0.67	0.772
HSPH1	2.42E-120	-0.180352515	8.87E-125	0.181	0.287
LAP3	2.61E-120	-0.256222717	9.56E-125	0.526	0.639
IL2RG	2.89E-120	-0.222423128	1.06E-124	0.19	0.303
TRIM25	1.83E-119	-0.188757661	6.70E-124	0.445	0.576
PIK3CD	3.84E-119	-0.235158911	1.41E-123	0.661	0.777
FAM20A	4.57E-119	-0.164266051	1.68E-123	0.141	0.243
HEG1	1.82E-118	-0.133131403	6.65E-123	0.077	0.156
CSRNP1	4.99E-118	-0.094127597	1.83E-122	0.054	0.124
XRN1	1.79E-117	-0.240349125	6.56E-122	0.651	0.761
UQCRH	4.57E-117	0.237072132	1.67E-121	0.842	0.83
EEF1D	2.67E-116	0.19204424	9.79E-121	0.932	0.939
RHOB	4.49E-115	-0.225801363	1.64E-119	0.183	0.288
SSB	5.59E-115	-0.24046514	2.05E-119	0.526	0.638
UQCRB	1.48E-114	0.19722963	5.43E-119	0.923	0.92
SAMD4A	1.50E-114	-0.235261624	5.49E-119	0.179	0.28
AC004551.1	4.42E-113	-0.089615471	1.62E-117	0.047	0.112
KLRD1	1.34E-112	-0.355736792	4.90E-117	0.058	0.126
ABHD3	1.45E-112	-0.230270824	5.31E-117	0.555	0.678
CD83	6.52E-112	-0.252219807	2.39E-116	0.045	0.106
FLT3	8.29E-112	0.345267345	3.04E-116	0.317	0.215
GNLY	1.02E-111	-0.545357472	3.72E-116	0.203	0.314
RPL31	1.64E-111	0.212279608	5.99E-116	0.931	0.922
CDK17	1.68E-111	-0.214098816	6.15E-116	0.37	0.493
IFIT5	1.84E-110	-0.118373696	6.75E-115	0.131	0.224
HSPA8	2.13E-110	-0.249856335	7.81E-115	0.664	0.756
PTPRJ	1.07E-109	-0.233605095	3.93E-114	0.86	0.917
JAK3	8.87E-109	-0.192878759	3.25E-113	0.356	0.482
RPL14	2.24E-108	0.16439112	8.21E-113	0.976	0.972
FCGR3A	3.11E-108	-0.681022696	1.14E-112	0.295	0.403
TRIM5	3.79E-107	-0.145381829	1.39E-111	0.222	0.333
EPHB2	9.87E-107	-0.134102679	3.62E-111	0.127	0.218
HIF1A	3.39E-106	-0.238373242	1.24E-110	0.627	0.732
CYSTM1	5.49E-106	-0.188880233	2.01E-110	0.328	0.45
LYZ	7.04E-106	0.218964983	2.58E-110	0.996	0.976
FFAR2	1.18E-105	-0.118573049	4.33E-110	0.051	0.116
BLVRA	1.24E-105	-0.251630049	4.53E-110	0.546	0.645
LAMTOR4	2.56E-105	0.204938273	9.39E-110	0.888	0.891
MS4A4A	3.22E-105	-0.229409416	1.18E-109	0.232	0.337
COX7C	2.73E-104	0.176774305	1.00E-108	0.933	0.934
CELF2	7.21E-104	-0.200998992	2.64E-108	0.913	0.955
STK10	8.63E-104	-0.208291311	3.16E-108	0.793	0.876
RAP1B	1.01E-103	-0.232400008	3.70E-108	0.872	0.915
XPO6	4.24E-102	-0.233177222	1.55E-106	0.452	0.576
CEBPB	9.52E-102	-0.236665189	3.49E-106	0.801	0.862
PAG1	1.55E-101	-0.241928367	5.68E-106	0.535	0.653
TSPAN14	4.22E-101	-0.202514581	1.55E-105	0.548	0.66
JUN	7.88E-101	-0.142560763	2.89E-105	0.043	0.101
AIM2	2.01E-100	-0.128623156	7.38E-105	0.129	0.219
VNN2	2.46E-100	-0.289275218	9.00E-105	0.563	0.651
NFIL3	5.94E-100	-0.143699521	2.18E-104	0.147	0.24
DHX58	9.58E-100	-0.089376713	3.51E-104	0.077	0.15
SIGLEC14	1.49E-99	-0.104110255	5.47E-104	0.122	0.208
OSBPL5	2.48E-99	-0.149550952	9.10E-104	0.195	0.298
CCL4	3.42E-99	-0.240417573	1.25E-103	0.048	0.108
SSH2	7.08E-98	-0.188939201	2.60E-102	0.953	0.975
ATP5MC2	7.11E-98	0.167507075	2.61E-102	0.929	0.934
CD300E	2.20E-97	-0.227348716	8.07E-102	0.592	0.69
BMPR2	3.20E-97	-0.214714141	1.17E-101	0.48	0.594
RNF213-AS1	8.38E-97	-0.121938127	3.07E-101	0.11	0.192
AP1S2	9.13E-97	0.215626051	3.34E-101	0.866	0.847
UBE2D1	9.47E-97	-0.184078756	3.47E-101	0.638	0.741
ATP5MPL	2.55E-96	0.196902112	9.34E-101	0.903	0.894
STAT2	6.50E-96	-0.214595938	2.38E-100	0.563	0.665
MBNL1	7.54E-96	-0.191431377	2.76E-100	0.972	0.982
SYNE1	9.03E-96	-0.26678136	3.31E-100	0.448	0.569
C5AR1	1.59E-95	-0.224473963	5.82E-100	0.603	0.713
IL1B	4.08E-95	-0.144185174	1.50E-99	0.082	0.155
RGS2	4.86E-95	-0.281389488	1.78E-99	0.644	0.734
GZMA	1.56E-94	-0.406141065	5.73E-99	0.09	0.163
SLC2A3	4.73E-94	-0.299195227	1.73E-98	0.433	0.546
CSTA	5.10E-94	0.197945379	1.87E-98	0.912	0.882
RICTOR	6.47E-94	-0.206965357	2.37E-98	0.594	0.7
TDRD7	8.46E-94	-0.137332976	3.10E-98	0.197	0.298
SCO2	1.60E-93	-0.227008658	5.87E-98	0.406	0.511
PDIA3	4.34E-93	-0.19458316	1.59E-97	0.628	0.728
GZMH	6.65E-93	-0.310315198	2.44E-97	0.068	0.134
PHPT1	7.15E-93	0.278012232	2.62E-97	0.516	0.442
GPX4	4.28E-92	0.246326017	1.57E-96	0.763	0.74
VSTM1	4.44E-92	-0.122193625	1.63E-96	0.198	0.303
SRGAP2	4.61E-92	-0.194674391	1.69E-96	0.57	0.678
HLA-A	2.67E-91	-0.205882323	9.78E-96	0.985	0.987
CX3CR1	3.91E-91	-0.247160868	1.43E-95	0.398	0.505
TMEM50A	4.87E-91	-0.164050688	1.79E-95	0.678	0.777
ELF2	5.14E-91	-0.208225863	1.88E-95	0.764	0.842
S100A11	5.57E-91	-0.140088373	2.04E-95	0.99	0.985
FYN	7.40E-91	-0.218900323	2.71E-95	0.8	0.872
MYL12A	9.06E-91	-0.19082474	3.32E-95	0.912	0.949
CEMIP2	1.03E-90	-0.192798864	3.79E-95	0.466	0.587
PML	4.96E-90	-0.139792549	1.82E-94	0.226	0.326
NFAT5	8.66E-90	-0.215485508	3.17E-94	0.605	0.714
GBP1	2.34E-89	-0.211457123	8.59E-94	0.351	0.458
NMI	3.81E-89	-0.181761325	1.40E-93	0.554	0.655
PHF21A	7.71E-89	-0.247725205	2.83E-93	0.819	0.881
TRIM69	1.00E-88	-0.131226101	3.67E-93	0.19	0.285
ZFAND3	1.77E-88	-0.179610952	6.49E-93	0.906	0.943
TRAF3	2.08E-88	-0.19263617	7.63E-93	0.476	0.592
PGAP1	2.15E-88	-0.108571894	7.89E-93	0.047	0.103
SAMD3	8.50E-88	-0.405443672	3.11E-92	0.078	0.145
PROK2	1.52E-87	-0.233079512	5.58E-92	0.189	0.282
PLAC8	1.89E-87	-0.438983716	6.94E-92	0.716	0.757
HLA-DMB	2.46E-87	0.276325224	9.03E-92	0.492	0.413
TLE4	4.80E-87	-0.174763066	1.76E-91	0.693	0.792
SLC31A2	7.10E-87	-0.157816342	2.60E-91	0.371	0.482
CGAS	2.24E-86	-0.170380459	8.20E-91	0.345	0.457
AP001011.1	2.51E-86	-0.159830551	9.21E-91	0.252	0.356
MT-CYB	4.10E-86	0.17801541	1.50E-90	0.979	0.97
MVB12B	4.19E-86	-0.140660223	1.54E-90	0.139	0.224
NLRC5	5.68E-86	-0.213987553	2.08E-90	0.508	0.62
UBE2L6	1.14E-85	-0.225450707	4.19E-90	0.519	0.615
ZNFX1	1.50E-85	-0.162028449	5.50E-90	0.416	0.527
C5orf56	1.91E-85	-0.16853782	7.00E-90	0.354	0.468
CST7	1.20E-84	-0.353876414	4.40E-89	0.134	0.215
CD53	3.12E-84	-0.166404402	1.14E-88	0.812	0.874
BAZ1A	5.20E-84	-0.185722619	1.90E-88	0.782	0.86
PHF11	1.28E-83	-0.164989063	4.70E-88	0.444	0.556
DOCK5	1.33E-83	-0.200595978	4.86E-88	0.755	0.833
STK17A	1.37E-83	-0.233998146	5.02E-88	0.213	0.308
SHOC1	2.09E-83	-0.119709417	7.65E-88	0.076	0.142
CCL5	2.95E-83	-0.694467615	1.08E-87	0.214	0.305
TNFAIP2	5.85E-83	0.262564978	2.14E-87	0.719	0.693
SRGAP2B	8.57E-83	-0.166071813	3.14E-87	0.464	0.573
ZHX2	9.03E-83	-0.156531796	3.31E-87	0.183	0.275
SLC25A5	1.52E-82	0.245314243	5.57E-87	0.694	0.668
PLAUR	5.10E-82	-0.207891256	1.87E-86	0.467	0.577
GPBP1	5.82E-82	-0.16469264	2.13E-86	0.639	0.745
GZMB	1.44E-81	-0.247297535	5.27E-86	0.067	0.129
HP	1.68E-81	-0.219895823	6.16E-86	0.171	0.257
VAMP8	6.02E-81	0.203818082	2.20E-85	0.834	0.825
SLC25A37	8.43E-81	-0.258948681	3.09E-85	0.52	0.624
BCL6	9.17E-81	-0.202102694	3.36E-85	0.434	0.546
TAP1	1.53E-80	-0.164365341	5.61E-85	0.366	0.472
SIGLEC10	2.64E-80	-0.148539731	9.68E-85	0.211	0.304
TMEM140	2.72E-80	-0.109304304	9.96E-85	0.146	0.229
RIPK2	3.02E-80	-0.16833515	1.10E-84	0.237	0.332
NUP214	5.21E-80	0.208375243	1.91E-84	0.841	0.837
KSR1	7.86E-80	-0.163753602	2.88E-84	0.378	0.487
SNHG5	1.47E-79	0.416152539	5.40E-84	0.638	0.607
GAB2	1.65E-79	-0.201360227	6.06E-84	0.822	0.877
ZFAND5	2.03E-79	-0.184618486	7.42E-84	0.603	0.694
LTA4H	2.11E-79	0.203531805	7.73E-84	0.795	0.758
FCGR2A	3.13E-79	-0.183230831	1.15E-83	0.728	0.804
ST3GAL2	3.75E-79	-0.161076921	1.37E-83	0.338	0.443
ATP5F1E	4.04E-79	0.143892668	1.48E-83	0.993	0.993
GSTP1	6.40E-79	0.183720278	2.34E-83	0.88	0.865
PDIA6	8.41E-79	-0.154974135	3.08E-83	0.465	0.57
FPR2	1.34E-78	-0.138955934	4.91E-83	0.297	0.402
NOL4L	2.56E-78	-0.128243694	9.38E-83	0.102	0.174
TSC22D3	3.47E-78	-0.183849271	1.27E-82	0.579	0.681
CHST11	3.62E-78	-0.20742208	1.33E-82	0.803	0.872
RAB8A	6.44E-78	-0.168940996	2.36E-82	0.489	0.586
SLC44A2	9.35E-78	-0.169140257	3.43E-82	0.296	0.398
RUNX1	1.38E-77	-0.218025742	5.07E-82	0.74	0.821
STAT3	1.50E-77	-0.172358813	5.50E-82	0.648	0.743
CD47	2.00E-77	-0.164071773	7.33E-82	0.525	0.631
FGFBP2	2.19E-77	-0.215447878	8.02E-82	0.05	0.104
SH3BGRL3	4.81E-77	0.138501157	1.76E-81	0.992	0.993
STX11	5.76E-77	-0.183652784	2.11E-81	0.624	0.715
OSBPL8	6.03E-77	-0.187901846	2.21E-81	0.848	0.899
PFKFB4	6.10E-77	-0.132253644	2.24E-81	0.309	0.416
PPA1	7.78E-77	-0.17859899	2.85E-81	0.408	0.509
TBC1D8	8.54E-77	-0.186785624	3.13E-81	0.463	0.571
NCOA2	1.05E-76	-0.191262364	3.85E-81	0.817	0.877
ALOX5AP	1.34E-76	-0.213797924	4.90E-81	0.448	0.552
FAM126B	1.80E-76	-0.191548126	6.58E-81	0.425	0.531
TCF7L2	4.37E-76	-0.36231576	1.60E-80	0.509	0.602
RASGEF1B	5.72E-76	-0.197891141	2.10E-80	0.163	0.244
JUNB	1.80E-75	-0.289581726	6.60E-80	0.623	0.705
AC104389.5	3.47E-75	-0.097281128	1.27E-79	0.058	0.114
IER2	3.78E-75	-0.312617059	1.39E-79	0.493	0.59
VAV3	3.85E-75	-0.19590186	1.41E-79	0.659	0.75
GIMAP4	4.08E-75	-0.192530009	1.49E-79	0.809	0.858
RBMS1	1.39E-74	-0.187402716	5.08E-79	0.782	0.852
UQCR11	1.55E-74	0.168732312	5.66E-79	0.92	0.919
FKBP4	2.32E-74	-0.088570651	8.52E-79	0.118	0.192
DOCK8	2.83E-74	-0.144319786	1.04E-78	0.962	0.975
GIMAP7	5.69E-74	-0.182549046	2.09E-78	0.82	0.878
HIVEP2	8.44E-74	-0.163110985	3.09E-78	0.178	0.262
ANKFY1	1.15E-73	-0.162296863	4.20E-78	0.436	0.539
PYCARD	1.65E-73	0.172568526	6.06E-78	0.895	0.891
SH2D3C	2.26E-73	-0.176008385	8.28E-78	0.437	0.538
S100A6	2.85E-73	0.137271267	1.05E-77	0.999	0.995
GAS5	3.03E-73	0.255811394	1.11E-77	0.558	0.501
ANXA1	3.16E-73	-0.234779102	1.16E-77	0.904	0.929
FLOT2	8.69E-73	-0.155951391	3.19E-77	0.483	0.59
CASP5	1.12E-72	-0.114359324	4.11E-77	0.084	0.148
TAGAP	1.18E-72	-0.127240037	4.34E-77	0.28	0.38
NME2	1.22E-72	0.203860238	4.47E-77	0.8	0.787
MARCKS	2.21E-72	-0.349723764	8.10E-77	0.517	0.6
CALR	2.72E-72	-0.181776925	9.95E-77	0.535	0.625
IRF2	2.89E-72	-0.148278779	1.06E-76	0.643	0.747
UTRN	3.23E-72	-0.201799195	1.19E-76	0.893	0.929
RAB11FIP1	7.73E-72	-0.186568025	2.83E-76	0.733	0.81
MEGF9	8.35E-72	-0.230042901	3.06E-76	0.879	0.912
HSPA1B	1.56E-71	-0.074872692	5.72E-76	0.064	0.121
WIPF1	1.64E-71	-0.156410818	6.03E-76	0.831	0.895
HLA-DQB1	2.78E-71	0.269903433	1.02E-75	0.531	0.465
FCAR	3.47E-71	-0.129861237	1.27E-75	0.154	0.234
CYTH1	8.15E-71	-0.183267006	2.99E-75	0.721	0.81
GPD2	8.55E-71	-0.195831949	3.13E-75	0.451	0.547
IGHA1	1.18E-70	0.150431485	4.33E-75	0.194	0.122
ARAP2	1.30E-70	-0.205140489	4.76E-75	0.43	0.529
FMNL2	2.02E-70	-0.287362663	7.40E-75	0.138	0.213
FCGRT	2.67E-70	0.203436074	9.79E-75	0.801	0.782
TCF4	3.47E-70	-0.179935706	1.27E-74	0.287	0.38
CPEB2	7.60E-70	-0.138679633	2.78E-74	0.263	0.358
CD2AP	2.07E-69	-0.135158037	7.57E-74	0.227	0.315
TLE3	2.64E-69	-0.131525538	9.67E-74	0.341	0.445
BASP1	2.95E-69	-0.211727125	1.08E-73	0.437	0.54
XPO1	6.24E-69	-0.155323741	2.29E-73	0.52	0.622
PIM3	7.39E-69	-0.111863677	2.71E-73	0.206	0.295
PRKCA	7.83E-69	-0.20318914	2.87E-73	0.452	0.557
CMTR1	1.28E-68	-0.088763549	4.69E-73	0.147	0.225
KIAA0319L	2.07E-68	-0.162652811	7.59E-73	0.554	0.656
SH2B2	2.23E-68	-0.108487531	8.17E-73	0.174	0.257
APEX1	2.36E-68	0.188026115	8.63E-73	0.34	0.265
NCOA7	3.02E-68	-0.132342802	1.11E-72	0.317	0.415
ADCY3	3.34E-68	-0.108112713	1.22E-72	0.064	0.119
RAPGEF1	3.41E-68	-0.180460943	1.25E-72	0.589	0.687
LUCAT1	5.22E-68	-0.241142856	1.91E-72	0.251	0.338
ALDH1A2	5.67E-68	-0.097808854	2.08E-72	0.103	0.17
PPDPF	1.45E-67	-0.172020826	5.32E-72	0.515	0.617
INPP5D	1.52E-67	-0.164666856	5.59E-72	0.755	0.834
GALNT3	5.45E-67	-0.094553363	2.00E-71	0.126	0.199
IKZF1	6.44E-67	-0.19164485	2.36E-71	0.78	0.852
PTPN12	7.97E-67	-0.179503519	2.92E-71	0.704	0.787
RPL28	1.00E-66	0.09247692	3.68E-71	0.999	0.997
PILRA	1.33E-66	-0.158358258	4.87E-71	0.774	0.833
ARHGEF18	1.46E-66	-0.18773054	5.34E-71	0.451	0.55
MRPS18C	1.66E-66	-0.141226253	6.07E-71	0.432	0.532
JPT1	1.68E-66	-0.157331038	6.17E-71	0.574	0.673
CYP1B1	2.11E-66	-0.358730386	7.74E-71	0.599	0.654
RNF19B	2.42E-66	-0.137114105	8.87E-71	0.23	0.318
PPP1R15A	3.21E-66	-0.10444541	1.18E-70	0.178	0.258
PICALM	4.01E-66	-0.162458539	1.47E-70	0.934	0.959
NINJ1	5.59E-66	-0.134469134	2.05E-70	0.442	0.548
PLEK	8.54E-66	-0.155220997	3.13E-70	0.776	0.842
PGLS	8.92E-66	0.196279621	3.27E-70	0.786	0.77
VPS13B	9.80E-66	-0.17397722	3.59E-70	0.812	0.878
DRAP1	1.07E-65	-0.203177525	3.92E-70	0.627	0.702
PECAM1	1.29E-65	-0.184327452	4.72E-70	0.825	0.872
LIMK2	1.92E-65	-0.191555231	7.05E-70	0.317	0.409
RUNX3	1.96E-65	-0.200342699	7.16E-70	0.189	0.27
PVT1	2.88E-65	0.316812731	1.06E-69	0.395	0.319
SUSD6	3.72E-65	-0.131027145	1.36E-69	0.551	0.657
TNFRSF10C	4.54E-65	-0.162934344	1.66E-69	0.107	0.172
ADAM17	4.54E-65	-0.146643567	1.66E-69	0.554	0.656
LILRB1	6.78E-65	-0.156159269	2.48E-69	0.49	0.587
ARPC1B	9.66E-65	0.120841333	3.54E-69	0.973	0.972
EIF3H	1.07E-64	0.183847818	3.93E-69	0.804	0.802
IQSEC1	1.80E-64	-0.135579022	6.60E-69	0.606	0.702
TRIR	2.39E-64	0.181551858	8.76E-69	0.806	0.81
NDUFB3	2.81E-64	-0.137054158	1.03E-68	0.549	0.647
PRF1	2.94E-64	-0.185185958	1.08E-68	0.071	0.127
MED13L	4.05E-64	-0.161656153	1.48E-68	0.918	0.946
A1BG	4.06E-64	0.178365941	1.49E-68	0.272	0.197
SAMSN1	5.25E-64	-0.186426252	1.92E-68	0.517	0.614
PLXNC1	6.70E-64	-0.154840411	2.46E-68	0.736	0.817
CUX1	9.35E-64	-0.168008742	3.43E-68	0.876	0.914
NADK	1.05E-63	-0.125300596	3.86E-68	0.525	0.629
TIPARP	1.21E-63	-0.131953794	4.45E-68	0.178	0.257
RTP4	1.69E-63	-0.076559808	6.20E-68	0.11	0.177
TMEM154	2.61E-63	-0.158873851	9.55E-68	0.626	0.725
TSPO	4.00E-63	0.147052719	1.47E-67	0.959	0.949
DIAPH2	4.52E-63	-0.196906572	1.66E-67	0.871	0.905
NDEL1	5.95E-63	-0.134494778	2.18E-67	0.288	0.381
LCP2	9.82E-63	-0.156973289	3.60E-67	0.683	0.767
PIK3CG	1.04E-62	-0.121971598	3.80E-67	0.287	0.38
AKAP13	1.07E-62	-0.132854018	3.93E-67	0.942	0.964
HLA-DRA	1.85E-62	0.222800132	6.78E-67	0.896	0.852
SELENOK	2.15E-62	-0.118982508	7.89E-67	0.36	0.457
FBXO6	2.38E-62	-0.093268463	8.72E-67	0.171	0.249
TSPOAP1-AS1	4.06E-62	-0.11163362	1.49E-66	0.096	0.158
CHSY1	5.87E-62	-0.116464968	2.15E-66	0.247	0.335
RNF149	1.63E-61	-0.132219745	5.99E-66	0.913	0.953
JMJD1C	1.76E-61	-0.172909377	6.45E-66	0.877	0.916
AHNAK	2.78E-61	0.167634672	1.02E-65	0.832	0.822
CSF2RB	5.37E-61	-0.11473989	1.97E-65	0.311	0.407
PTPRA	7.04E-61	-0.161201744	2.58E-65	0.603	0.698
HSP90B1	7.34E-61	-0.19955277	2.69E-65	0.61	0.685
MDM1	9.10E-61	-0.091365372	3.34E-65	0.145	0.218
CCNI	1.06E-60	0.144875989	3.89E-65	0.905	0.915
NEDD9	1.22E-60	-0.196897475	4.49E-65	0.554	0.642
KCNJ15	1.33E-60	-0.256873454	4.89E-65	0.117	0.182
AC011933.4	1.43E-60	-0.101710929	5.26E-65	0.242	0.33
FOSL2	2.13E-60	-0.12998485	7.81E-65	0.393	0.492
AP2S1	3.51E-60	0.185418717	1.29E-64	0.813	0.811
FBXO11	4.54E-60	-0.167154503	1.66E-64	0.741	0.814
RUBCN	4.72E-60	-0.112974163	1.73E-64	0.261	0.348
TOMM20	4.76E-60	0.209611131	1.74E-64	0.632	0.599
RBM47	5.08E-60	-0.191871992	1.86E-64	0.887	0.919
UBAP1	5.92E-60	-0.127476914	2.17E-64	0.466	0.572
SHFL	7.17E-60	-0.113967102	2.63E-64	0.213	0.294
JPX	8.54E-60	-0.167751326	3.13E-64	0.482	0.578
PRKCB	1.10E-59	-0.143741558	4.03E-64	0.934	0.958
POLR2L	1.17E-59	0.186131296	4.29E-64	0.833	0.829
LINC00877	1.21E-59	-0.122264504	4.44E-64	0.241	0.326
GOLPH3	1.22E-59	-0.134742102	4.45E-64	0.516	0.613
RAB8B	1.24E-59	-0.138462931	4.54E-64	0.715	0.799
CDKN1C	1.28E-59	-0.396474524	4.68E-64	0.076	0.129
TREM1	1.38E-59	-0.144083486	5.04E-64	0.283	0.37
CDV3	1.63E-59	0.197022255	5.98E-64	0.724	0.703
SMDT1	1.85E-59	0.216884477	6.77E-64	0.652	0.625
ARHGAP25	2.52E-59	-0.1594088	9.22E-64	0.675	0.761
SLA	2.59E-59	-0.143374893	9.49E-64	0.644	0.737
CARD11	2.59E-59	-0.284624079	9.49E-64	0.075	0.129
ARID4B	4.10E-59	-0.147090565	1.50E-63	0.78	0.853
COPS9	5.88E-59	0.181586968	2.15E-63	0.76	0.752
VAV1	9.60E-59	-0.148010228	3.52E-63	0.559	0.658
PTGES3	1.18E-58	-0.157139027	4.32E-63	0.709	0.784
AKIRIN2	1.55E-58	-0.137590674	5.70E-63	0.499	0.594
IRAK3	1.77E-58	-0.173613425	6.47E-63	0.873	0.9
SFMBT2	2.09E-58	-0.165250353	7.67E-63	0.197	0.276
MAN1A1	2.62E-58	-0.162712528	9.61E-63	0.428	0.523
MTHFS	3.12E-58	-0.140728197	1.14E-62	0.414	0.512
EIF2S3	3.52E-58	0.200036225	1.29E-62	0.695	0.677
ALKBH7	4.87E-58	0.210199422	1.79E-62	0.5	0.447
STIP1	5.54E-58	-0.092753733	2.03E-62	0.229	0.313
USP25	6.09E-58	-0.163440336	2.23E-62	0.726	0.801
CD247	7.28E-58	-0.426026302	2.67E-62	0.142	0.21
CCND3	8.87E-58	-0.252498962	3.25E-62	0.711	0.802
TRIM38	1.73E-57	-0.134428256	6.35E-62	0.659	0.749
PPP1CB	2.42E-57	-0.150790126	8.89E-62	0.621	0.708
FGD3	2.85E-57	-0.127719921	1.04E-61	0.59	0.69
TANK	2.98E-57	-0.155273901	1.09E-61	0.749	0.825
CTNNB1	3.44E-57	-0.144797665	1.26E-61	0.521	0.617
MYADM	5.25E-57	-0.142085264	1.92E-61	0.463	0.56
COP1	6.49E-57	-0.147564397	2.38E-61	0.885	0.924
SBF2	1.04E-56	-0.171409876	3.80E-61	0.862	0.9
METTL7A	1.22E-56	0.208983731	4.47E-61	0.561	0.511
LILRA5	1.41E-56	-0.200499623	5.15E-61	0.661	0.727
ST8SIA4	1.49E-56	-0.162517625	5.45E-61	0.693	0.778
ARID5B	1.92E-56	-0.185506132	7.02E-61	0.303	0.39
CYP27A1	1.96E-56	-0.137964442	7.19E-61	0.218	0.299
LDLR	2.14E-56	-0.105598003	7.84E-61	0.102	0.163
TGFBI	2.26E-56	0.237121311	8.28E-61	0.584	0.544
BTBD9	2.40E-56	-0.192538546	8.80E-61	0.587	0.673
KIAA1109	3.37E-56	-0.144548473	1.24E-60	0.577	0.67
CTSW	4.46E-56	-0.208290254	1.63E-60	0.066	0.116
DENND5A	4.97E-56	-0.134639263	1.82E-60	0.643	0.732
HELB	1.06E-55	-0.118358299	3.87E-60	0.184	0.26
HSPA5	1.70E-55	-0.131804921	6.24E-60	0.477	0.569
SNX18	1.98E-55	-0.103640928	7.26E-60	0.383	0.479
MGAM	2.33E-55	-0.133946159	8.53E-60	0.08	0.134
LAMTOR1	2.52E-55	0.182653124	9.24E-60	0.791	0.777
DDX5	2.64E-55	-0.141124979	9.69E-60	0.87	0.898
ABHD15-AS1	2.73E-55	-0.139260449	9.99E-60	0.378	0.471
CREBBP	5.53E-55	-0.137116792	2.03E-59	0.707	0.794
TSPAN4	5.84E-55	0.140809679	2.14E-59	0.202	0.139
PPP1R16B	6.64E-55	-0.133029631	2.43E-59	0.071	0.122
ATP11B	7.26E-55	-0.144492776	2.66E-59	0.544	0.643
STAT5B	9.09E-55	-0.166558532	3.33E-59	0.523	0.615
DYSF	9.12E-55	-0.200421933	3.34E-59	0.619	0.689
PRKCE	9.20E-55	-0.136541934	3.37E-59	0.482	0.578
IL1RN	1.08E-54	-0.119683365	3.97E-59	0.278	0.361
KAT6A	1.44E-54	-0.1461115	5.27E-59	0.664	0.754
FLOT1	1.81E-54	-0.126807503	6.64E-59	0.464	0.556
AC008569.1	1.84E-54	-0.117184449	6.75E-59	0.126	0.189
KLF7	2.48E-54	-0.149590137	9.08E-59	0.424	0.518
HCK	3.10E-54	-0.149057076	1.14E-58	0.853	0.896
VNN3	3.40E-54	-0.104918658	1.24E-58	0.087	0.143
APRT	3.95E-54	0.193129465	1.45E-58	0.711	0.692
ABR	4.08E-54	-0.154222466	1.49E-58	0.589	0.678
IRF9	4.68E-54	-0.120096946	1.71E-58	0.398	0.491
PPIA	4.71E-54	0.165022096	1.73E-58	0.856	0.859
AP003086.1	5.30E-54	-0.121121599	1.94E-58	0.39	0.489
ARNTL	6.76E-54	-0.09727012	2.48E-58	0.224	0.306
NRGN	8.10E-54	0.203607839	2.97E-58	0.413	0.342
CD81	9.48E-54	-0.148315256	3.47E-58	0.299	0.387
BAX	1.26E-53	0.240800285	4.61E-58	0.688	0.679
VTI1A	1.30E-53	-0.158473396	4.77E-58	0.736	0.809
MT-ND4L	1.39E-53	0.186557179	5.09E-58	0.66	0.614
CACYBP	1.92E-53	-0.112998724	7.03E-58	0.318	0.406
TXNIP	2.19E-53	0.164521966	8.01E-58	0.965	0.962
GIMAP8	2.30E-53	-0.14027415	8.43E-58	0.543	0.637
LEPROTL1	2.46E-53	-0.119890758	9.01E-58	0.424	0.519
EIF3M	2.79E-53	0.186460928	1.02E-57	0.707	0.695
C1GALT1	2.84E-53	-0.112230427	1.04E-57	0.369	0.464
ACTR3	4.35E-53	-0.119167796	1.59E-57	0.861	0.908
ADAM8	4.38E-53	-0.111506637	1.61E-57	0.177	0.25
APOL6	4.44E-53	-0.140966659	1.63E-57	0.519	0.61
LY96	6.86E-53	-0.156717583	2.51E-57	0.631	0.701
CHST2	7.02E-53	-0.06855904	2.57E-57	0.066	0.115
GCA	7.38E-53	-0.196779217	2.71E-57	0.814	0.853
PARP11	1.12E-52	-0.092452139	4.10E-57	0.212	0.291
ATP2B4	1.21E-52	-0.191474839	4.45E-57	0.432	0.519
KANSL1	1.22E-52	-0.142952871	4.49E-57	0.715	0.796
UXT	1.34E-52	0.202343449	4.92E-57	0.64	0.61
FAM8A1	2.12E-52	-0.085756389	7.78E-57	0.128	0.192
PID1	2.13E-52	0.187672399	7.81E-57	0.236	0.165
DYRK1A	2.25E-52	-0.140629048	8.26E-57	0.642	0.732
SMAD3	2.60E-52	-0.146182152	9.54E-57	0.307	0.39
SEMA4D	4.81E-52	-0.130094124	1.76E-56	0.587	0.688
MYO1F	4.98E-52	-0.148575242	1.82E-56	0.942	0.972
AP5B1	6.20E-52	-0.106949898	2.27E-56	0.317	0.405
LRG1	1.17E-51	-0.067179458	4.27E-56	0.06	0.107
NUMB	1.43E-51	-0.159546167	5.26E-56	0.904	0.934
PLP2	1.68E-51	0.197683253	6.17E-56	0.704	0.677
SEC11A	1.78E-51	0.166149966	6.54E-56	0.807	0.81
AL157402.2	2.32E-51	-0.100605176	8.51E-56	0.102	0.16
RETN	2.41E-51	-0.244316417	8.83E-56	0.387	0.468
CCPG1	2.61E-51	-0.127846925	9.56E-56	0.639	0.725
HIF1A-AS3	3.26E-51	-0.071059012	1.20E-55	0.082	0.136
KDM2A	3.83E-51	-0.139517849	1.40E-55	0.818	0.885
UMAD1	5.29E-51	-0.137330019	1.94E-55	0.38	0.47
TET2	6.21E-51	-0.155107417	2.28E-55	0.826	0.883
PI4K2B	6.45E-51	-0.110346968	2.36E-55	0.161	0.229
PPP1R12A	1.28E-50	-0.136888161	4.70E-55	0.81	0.874
NSA2	1.87E-50	0.181662729	6.87E-55	0.78	0.776
FAM168A	2.64E-50	-0.152341003	9.66E-55	0.488	0.578
RTCB	2.98E-50	-0.129987096	1.09E-54	0.326	0.407
CHST15	3.24E-50	-0.134242483	1.19E-54	0.598	0.69
CYSLTR1	3.53E-50	-0.109241224	1.29E-54	0.306	0.392
MAPK1	4.78E-50	-0.122914202	1.75E-54	0.738	0.816
GFOD1	4.79E-50	-0.100143794	1.76E-54	0.118	0.179
CPVL	5.82E-50	0.180355889	2.13E-54	0.854	0.821
GSK3B	5.93E-50	-0.143191556	2.17E-54	0.698	0.776
RASSF3	7.95E-50	-0.150084304	2.91E-54	0.802	0.866
DHRSX	8.93E-50	-0.142937015	3.27E-54	0.523	0.613
RNF24	9.55E-50	-0.203762634	3.50E-54	0.676	0.746
LCP1	1.07E-49	-0.096260279	3.91E-54	0.958	0.968
TMEM229B	1.26E-49	-0.064994197	4.61E-54	0.085	0.138
CFLAR-AS1	1.34E-49	-0.090875241	4.91E-54	0.143	0.208
GK5	1.39E-49	-0.108054373	5.10E-54	0.154	0.22
ATXN1	1.42E-49	-0.195359923	5.21E-54	0.762	0.83
TNIK	1.58E-49	-0.205990326	5.79E-54	0.175	0.242
USP32	1.73E-49	-0.136337807	6.35E-54	0.752	0.827
IPMK	1.80E-49	-0.126279838	6.61E-54	0.484	0.577
CLEC4D	2.62E-49	-0.108571951	9.59E-54	0.232	0.309
MT-ND2	2.69E-49	0.113087651	9.85E-54	0.972	0.96
SNHG32	3.80E-49	0.207118255	1.39E-53	0.354	0.295
S100A10	4.65E-49	0.19224858	1.70E-53	0.94	0.944
STIM1	4.70E-49	-0.154262069	1.72E-53	0.658	0.739
SCARB2	8.43E-49	-0.123163959	3.09E-53	0.444	0.532
PTGER4	8.85E-49	-0.098175077	3.24E-53	0.193	0.265
SRGAP2C	9.41E-49	-0.114058546	3.45E-53	0.365	0.455
LINC02432	1.04E-48	-0.185948076	3.80E-53	0.369	0.452
PARP10	1.30E-48	-0.084784253	4.76E-53	0.155	0.222
ACSL3	1.30E-48	-0.107938205	4.76E-53	0.335	0.423
TMEM135	1.56E-48	-0.121432677	5.73E-53	0.247	0.326
COMMD6	1.60E-48	0.145984778	5.88E-53	0.861	0.87
GNAS	1.73E-48	-0.128252472	6.35E-53	0.781	0.845
RPRD2	1.73E-48	-0.149366527	6.35E-53	0.431	0.521
FRMD4B	1.75E-48	0.20374034	6.43E-53	0.583	0.527
SKAP1	1.85E-48	-0.460342599	6.78E-53	0.139	0.198
HLA-DRB1	2.01E-48	0.156384727	7.36E-53	0.824	0.78
HPSE	2.06E-48	-0.136079806	7.54E-53	0.348	0.429
DOCK11	2.12E-48	-0.146496235	7.78E-53	0.7	0.777
GNA13	2.45E-48	-0.120400527	8.96E-53	0.415	0.504
PATL1	2.50E-48	-0.099858853	9.18E-53	0.255	0.336
GPR27	2.51E-48	-0.057503204	9.19E-53	0.073	0.122
IKZF3	2.66E-48	-0.221966668	9.74E-53	0.069	0.116
ZMYND8	2.83E-48	-0.117503104	1.04E-52	0.418	0.509
FLI1	2.96E-48	-0.134681724	1.08E-52	0.794	0.865
NCOA3	3.23E-48	-0.141368785	1.18E-52	0.771	0.838
DOCK2	3.54E-48	-0.12881122	1.30E-52	0.881	0.921
TMA7	3.55E-48	0.11961157	1.30E-52	0.934	0.948
MT-ATP8	3.64E-48	0.147321625	1.33E-52	0.805	0.782
PAFAH1B1	3.76E-48	-0.133926207	1.38E-52	0.707	0.79
CD58	6.35E-48	-0.124873054	2.33E-52	0.447	0.537
MIR29B2CHG	6.68E-48	-0.10472175	2.45E-52	0.255	0.334
GK	7.90E-48	-0.121032788	2.89E-52	0.364	0.45
EXT1	9.14E-48	-0.185672936	3.35E-52	0.691	0.763
PACS1	1.36E-47	-0.203777161	4.99E-52	0.611	0.686
TAOK3	1.38E-47	-0.136993698	5.07E-52	0.887	0.923
GAS6	1.59E-47	-0.055898466	5.82E-52	0.064	0.111
SERPINB9	1.59E-47	-0.119878517	5.83E-52	0.36	0.452
ARF5	1.67E-47	0.151653014	6.12E-52	0.218	0.159
TOX	1.71E-47	-0.20515206	6.26E-52	0.06	0.104
LPCAT1	1.87E-47	-0.097020915	6.85E-52	0.243	0.323
EDF1	2.17E-47	0.172436379	7.94E-52	0.768	0.768
ERBIN	2.62E-47	-0.139653426	9.61E-52	0.791	0.858
LRRFIP1	2.99E-47	-0.124403641	1.10E-51	0.923	0.948
RNF19A	3.06E-47	-0.120363583	1.12E-51	0.419	0.512
PLCG2	3.45E-47	-0.123892402	1.26E-51	0.501	0.595
EPC2	4.15E-47	-0.103616176	1.52E-51	0.425	0.519
UBB	4.66E-47	-0.159124863	1.71E-51	0.76	0.816
HECA	4.81E-47	-0.11145193	1.76E-51	0.394	0.483
FUT8	4.86E-47	-0.135017808	1.78E-51	0.177	0.245
SOD2	5.32E-47	-0.155046131	1.95E-51	0.763	0.828
SNHG6	6.50E-47	0.206354849	2.38E-51	0.69	0.677
NFE2	6.58E-47	-0.14162349	2.41E-51	0.44	0.521
AHSA1	6.70E-47	-0.078609104	2.46E-51	0.232	0.31
VPS53	7.49E-47	-0.116597414	2.74E-51	0.485	0.574
OAZ1	7.53E-47	0.107173505	2.76E-51	0.988	0.981
PIK3R5	7.61E-47	-0.148895151	2.79E-51	0.744	0.816
ARIH1	7.83E-47	-0.136040116	2.87E-51	0.638	0.723
HRH2	1.06E-46	-0.139931612	3.87E-51	0.634	0.71
TNFAIP3	1.14E-46	-0.09366593	4.17E-51	0.171	0.24
IRS2	1.16E-46	-0.142178603	4.24E-51	0.407	0.491
TG	1.19E-46	-0.073029535	4.36E-51	0.11	0.167
ABCA1	1.29E-46	-0.142321552	4.73E-51	0.24	0.313
PUM1	1.30E-46	-0.126321225	4.77E-51	0.714	0.791
LPCAT2	1.63E-46	-0.114827841	5.99E-51	0.495	0.589
PPP2R5C	1.76E-46	-0.196526363	6.44E-51	0.62	0.703
PCNX1	2.70E-46	-0.155962843	9.91E-51	0.648	0.733
FNDC3A	2.97E-46	-0.126917684	1.09E-50	0.584	0.676
SULT1A1	3.12E-46	0.192381715	1.14E-50	0.651	0.619
ADGRB3	3.13E-46	0.234207296	1.15E-50	0.133	0.08
SKIL	3.26E-46	-0.095103229	1.20E-50	0.254	0.333
BBX	3.28E-46	-0.121862986	1.20E-50	0.56	0.652
TRIB1	3.92E-46	-0.07607748	1.44E-50	0.093	0.146
TMED5	4.52E-46	-0.092167641	1.66E-50	0.417	0.509
CEP78	4.73E-46	-0.115361715	1.73E-50	0.062	0.106
PTPN1	5.46E-46	-0.124279741	2.00E-50	0.44	0.527
TRERF1	5.68E-46	-0.190284137	2.08E-50	0.393	0.472
HLA-DMA	6.91E-46	0.216855349	2.53E-50	0.527	0.475
MORC3	7.43E-46	-0.104071892	2.72E-50	0.485	0.577
RASSF5	7.50E-46	-0.100889346	2.75E-50	0.348	0.435
MFSD14B	7.65E-46	-0.112261776	2.80E-50	0.59	0.686
CDK13	1.04E-45	-0.132355598	3.79E-50	0.642	0.733
PITPNC1	1.13E-45	-0.237978745	4.14E-50	0.638	0.706
PPP2R2A	1.17E-45	-0.1130975	4.29E-50	0.52	0.612
NPM1	1.20E-45	0.19708688	4.38E-50	0.686	0.668
UBE2R2	1.21E-45	-0.132966465	4.43E-50	0.825	0.877
SETBP1	1.92E-45	-0.142896285	7.03E-50	0.091	0.142
NOTCH2NLC	1.95E-45	-0.087711739	7.16E-50	0.293	0.378
ARL6IP4	2.51E-45	0.160483086	9.19E-50	0.764	0.75
GNAI3	2.63E-45	-0.121196214	9.66E-50	0.549	0.632
UBE2S	2.67E-45	-0.086181914	9.80E-50	0.183	0.252
GLUL	3.01E-45	-0.162261807	1.10E-49	0.564	0.639
FBXW7	3.46E-45	-0.157464885	1.27E-49	0.732	0.803
METTL21A	3.70E-45	-0.08281443	1.35E-49	0.19	0.262
MT-ND5	4.40E-45	0.118978676	1.61E-49	0.893	0.874
EXOC6	7.24E-45	-0.144150473	2.65E-49	0.57	0.653
KLF4	7.92E-45	-0.100141108	2.90E-49	0.222	0.295
ARRDC3	9.68E-45	-0.081002594	3.55E-49	0.223	0.298
CAPZA2	1.05E-44	-0.12284546	3.85E-49	0.776	0.835
ANKRD11	1.55E-44	-0.134613704	5.68E-49	0.771	0.845
HIGD2A	1.76E-44	0.16661811	6.46E-49	0.772	0.765
LGALS3	1.82E-44	0.17447235	6.68E-49	0.842	0.831
TENT4B	1.93E-44	-0.111867278	7.06E-49	0.308	0.387
SYNJ1	2.14E-44	-0.096834581	7.84E-49	0.361	0.448
KPNA4	2.19E-44	-0.107498105	8.02E-49	0.473	0.565
NRIP1	2.28E-44	-0.167223139	8.34E-49	0.504	0.584
CLTA	3.31E-44	0.161149471	1.21E-48	0.777	0.778
RSL24D1	3.55E-44	0.193439303	1.30E-48	0.627	0.603
ATP6V0E1	4.07E-44	-0.109160649	1.49E-48	0.885	0.926
BCOR	4.09E-44	-0.070158875	1.50E-48	0.177	0.246
CHORDC1	4.88E-44	-0.082477279	1.79E-48	0.242	0.318
ERGIC2	7.15E-44	-0.079477548	2.62E-48	0.216	0.289
GPR137B	1.21E-43	-0.090056963	4.42E-48	0.173	0.239
CRTAP	1.35E-43	0.183079359	4.96E-48	0.533	0.489
ARFGAP3	1.38E-43	-0.097305074	5.04E-48	0.322	0.406
LAPTM4A	1.39E-43	-0.099690602	5.08E-48	0.572	0.66
RALGAPA2	1.48E-43	-0.151100711	5.43E-48	0.632	0.712
LYSMD2	1.50E-43	-0.097012368	5.50E-48	0.374	0.461
LINC01506	1.84E-43	-0.070243924	6.76E-48	0.111	0.167
RYBP	1.97E-43	-0.127355718	7.20E-48	0.466	0.549
FMR1	1.98E-43	-0.076202306	7.25E-48	0.241	0.318
TES	1.99E-43	-0.106891276	7.28E-48	0.508	0.596
KIF1B	2.23E-43	-0.113447477	8.17E-48	0.468	0.557
SPCS2	2.36E-43	-0.106996641	8.67E-48	0.556	0.645
RALB	2.44E-43	-0.091620464	8.93E-48	0.452	0.541
LRCH3	2.64E-43	-0.112809232	9.67E-48	0.462	0.552
RNASEK	3.42E-43	0.117207139	1.25E-47	0.943	0.952
ADCY7	3.64E-43	-0.110567316	1.33E-47	0.511	0.598
MBP	3.65E-43	-0.162017188	1.34E-47	0.786	0.858
PRR5L	3.96E-43	-0.102250725	1.45E-47	0.09	0.139
BID	4.18E-43	-0.127600793	1.53E-47	0.612	0.69
LYST	4.20E-43	-0.140560821	1.54E-47	0.931	0.946
DDHD1	4.22E-43	-0.117301428	1.55E-47	0.286	0.363
CCSER2	5.84E-43	-0.16058712	2.14E-47	0.362	0.442
ELOB	7.25E-43	0.147612899	2.66E-47	0.928	0.935
DNAJB1	8.93E-43	-0.062001571	3.27E-47	0.13	0.189
GBP4	9.03E-43	-0.115452912	3.31E-47	0.28	0.356
TAP2	1.21E-42	-0.072550053	4.42E-47	0.227	0.301
TENT5A	1.54E-42	-0.101499649	5.65E-47	0.441	0.534
CREBRF	2.02E-42	-0.109025057	7.39E-47	0.548	0.643
KAT2B	2.37E-42	-0.11816346	8.68E-47	0.367	0.451
STK40	2.62E-42	-0.096702494	9.59E-47	0.382	0.468
EIF3G	2.93E-42	0.176908475	1.08E-46	0.743	0.742
ZDHHC20	2.94E-42	-0.14556199	1.08E-46	0.781	0.839
VMP1	3.30E-42	-0.120091247	1.21E-46	0.958	0.962
OSTF1	3.87E-42	-0.113920067	1.42E-46	0.699	0.78
STAT4	4.07E-42	-0.167365287	1.49E-46	0.078	0.124
NOP53	4.15E-42	0.197160444	1.52E-46	0.649	0.626
SLAMF7	4.66E-42	-0.104176354	1.71E-46	0.106	0.158
ZMIZ1	5.54E-42	-0.103323722	2.03E-46	0.451	0.537
STAG1	7.75E-42	-0.156711458	2.84E-46	0.717	0.784
SNX2	1.33E-41	-0.117948596	4.87E-46	0.765	0.821
SLFN5	1.61E-41	-0.132102092	5.90E-46	0.38	0.459
RABGEF1	1.64E-41	-0.133513727	6.01E-46	0.458	0.538
CHIC2	1.91E-41	-0.1077056	7.01E-46	0.505	0.598
RLF	2.20E-41	-0.108793475	8.07E-46	0.43	0.514
ANTXR2	2.24E-41	-0.15129087	8.19E-46	0.539	0.623
MSC-AS1	2.32E-41	-0.10908179	8.49E-46	0.084	0.131
PLCL2	2.66E-41	-0.128431309	9.76E-46	0.715	0.792
SBNO2	2.76E-41	-0.08856488	1.01E-45	0.313	0.395
PREX1	3.23E-41	-0.119389628	1.19E-45	0.706	0.789
TMEM256	4.91E-41	0.187156996	1.80E-45	0.49	0.447
SPN	4.92E-41	-0.169717723	1.80E-45	0.324	0.395
CMC1	5.11E-41	-0.161637045	1.87E-45	0.397	0.477
YTHDF3	5.36E-41	-0.089945849	1.96E-45	0.442	0.535
ANKRD44	6.39E-41	-0.132257247	2.34E-45	0.886	0.926
PTK2B	6.79E-41	-0.122336726	2.49E-45	0.721	0.794
CLEC2B	8.70E-41	-0.164053636	3.19E-45	0.507	0.585
ADA	8.97E-41	-0.06604515	3.29E-45	0.067	0.11
HSPE1	9.30E-41	-0.111717186	3.41E-45	0.33	0.408
MFSD14A	9.38E-41	-0.088466777	3.44E-45	0.328	0.412
ARHGEF3	9.40E-41	-0.142273826	3.44E-45	0.558	0.643
TNPO3	1.41E-40	-0.107372504	5.15E-45	0.479	0.563
TMCC3	1.50E-40	-0.07149049	5.51E-45	0.143	0.204
KMT2C	1.91E-40	-0.122780122	7.00E-45	0.857	0.901
ELMO2	2.14E-40	-0.069165639	7.84E-45	0.157	0.219
WDFY3	2.18E-40	-0.140197729	7.99E-45	0.754	0.814
PCBP2	2.19E-40	0.153893877	8.03E-45	0.713	0.708
SKAP2	2.98E-40	-0.126274873	1.09E-44	0.851	0.893
KANSL1L	3.30E-40	-0.099125479	1.21E-44	0.354	0.436
RNF111	3.37E-40	-0.10642885	1.23E-44	0.603	0.692
NFIA	3.55E-40	0.203437179	1.30E-44	0.374	0.311
ANXA6	3.66E-40	-0.123551953	1.34E-44	0.38	0.465
LAMP1	3.99E-40	-0.095320079	1.46E-44	0.497	0.583
CCM2	4.02E-40	-0.136279592	1.47E-44	0.644	0.716
CNP	4.54E-40	-0.063289462	1.66E-44	0.152	0.213
PRR14L	4.76E-40	-0.099658672	1.74E-44	0.48	0.572
NRBF2	5.24E-40	-0.092218895	1.92E-44	0.466	0.555
SPEN	6.01E-40	-0.100026715	2.20E-44	0.545	0.632
SYTL3	6.28E-40	-0.185394082	2.30E-44	0.258	0.326
GPSM3	6.51E-40	0.179070027	2.39E-44	0.738	0.734
EMP3	6.77E-40	-0.131723613	2.48E-44	0.917	0.944
WNK1	7.97E-40	-0.117194521	2.92E-44	0.757	0.83
TMOD3	8.37E-40	-0.105747895	3.07E-44	0.704	0.778
BRI3	9.27E-40	0.116278458	3.40E-44	0.944	0.929
RAP1A	1.05E-39	-0.113284004	3.85E-44	0.828	0.886
TFRC	1.09E-39	-0.081537329	3.98E-44	0.113	0.166
ITGB2	1.10E-39	-0.109283695	4.01E-44	0.945	0.944
AC012447.1	1.19E-39	-0.051232476	4.36E-44	0.064	0.106
PRKCH	1.27E-39	-0.372561826	4.66E-44	0.229	0.292
UBE2F	1.33E-39	-0.087545591	4.88E-44	0.427	0.513
JAZF1	1.72E-39	-0.166647247	6.32E-44	0.668	0.74
GTPBP1	1.74E-39	-0.061788199	6.39E-44	0.134	0.191
CHROMR	2.08E-39	-0.064392156	7.63E-44	0.112	0.165
SREBF2	2.14E-39	-0.149745709	7.83E-44	0.371	0.448
SNX9	2.94E-39	-0.091001452	1.08E-43	0.158	0.217
RAD51B	3.07E-39	-0.198142872	1.13E-43	0.523	0.591
AC027097.2	3.62E-39	-0.126010633	1.33E-43	0.319	0.395
SYNE2	3.69E-39	-0.283481184	1.35E-43	0.115	0.166
SEPTIN7	3.90E-39	-0.111727517	1.43E-43	0.789	0.853
APOBEC3G	4.19E-39	-0.073081479	1.54E-43	0.243	0.316
USP15	4.38E-39	-0.11789346	1.60E-43	0.948	0.965
SIGLEC5	4.70E-39	-0.075477107	1.72E-43	0.236	0.307
SIRPB1	5.59E-39	-0.087855567	2.05E-43	0.469	0.554
PACSIN2	7.27E-39	-0.10964882	2.66E-43	0.471	0.555
KMT2E	7.55E-39	-0.11746734	2.76E-43	0.775	0.843
NDUFAF8	8.26E-39	0.168101254	3.03E-43	0.369	0.314
TRPC4AP	8.27E-39	-0.096185514	3.03E-43	0.519	0.608
KBTBD2	8.47E-39	-0.08127545	3.10E-43	0.271	0.346
SARAF	8.82E-39	-0.113232263	3.23E-43	0.729	0.791
EVL	9.29E-39	-0.170359048	3.40E-43	0.253	0.32
TOR1AIP1	1.14E-38	-0.078686064	4.16E-43	0.376	0.458
RANBP9	1.25E-38	-0.112053034	4.58E-43	0.375	0.456
XYLT1	1.61E-38	-0.153286684	5.91E-43	0.477	0.554
SNRK	1.80E-38	-0.10276703	6.59E-43	0.457	0.54
EZR	1.87E-38	-0.118945605	6.84E-43	0.448	0.531
SF3B5	1.87E-38	0.166891349	6.86E-43	0.644	0.621
NCOR1	1.98E-38	-0.11299894	7.27E-43	0.781	0.843
APC	2.13E-38	-0.101615705	7.81E-43	0.566	0.652
SOD1	2.30E-38	-0.127022472	8.41E-43	0.48	0.559
BIRC3	2.83E-38	-0.093849537	1.04E-42	0.141	0.198
GNG2	3.60E-38	-0.188614401	1.32E-42	0.49	0.557
ITCH	3.63E-38	-0.119970186	1.33E-42	0.675	0.751
MAK	3.69E-38	-0.066290133	1.35E-42	0.089	0.137
NAPA	3.72E-38	-0.098277583	1.36E-42	0.408	0.489
NF1	3.80E-38	-0.119951911	1.39E-42	0.51	0.595
ATXN7	4.07E-38	-0.092320711	1.49E-42	0.439	0.525
LCK	4.34E-38	-0.207603891	1.59E-42	0.092	0.138
FAM53B	4.38E-38	-0.092053549	1.60E-42	0.317	0.396
HSPA6	5.33E-38	-0.082191764	1.95E-42	0.266	0.341
SMAP2	5.99E-38	-0.117547281	2.20E-42	0.913	0.941
NFKB1	7.21E-38	-0.113934513	2.64E-42	0.59	0.672
SRPK2	1.04E-37	-0.147307421	3.82E-42	0.82	0.872
CTSC	1.09E-37	-0.211244069	4.00E-42	0.633	0.701
SELPLG	1.27E-37	-0.1052932	4.64E-42	0.522	0.602
SPOPL	1.59E-37	-0.12530837	5.83E-42	0.634	0.716
SIPA1L3	1.73E-37	-0.123224754	6.35E-42	0.414	0.495
ADAMTSL4	1.84E-37	-0.055275005	6.74E-42	0.163	0.226
TNFAIP6	1.94E-37	-0.085445317	7.11E-42	0.079	0.124
PGS1	1.95E-37	-0.075977578	7.15E-42	0.3	0.379
AC010149.1	2.13E-37	-0.07236868	7.81E-42	0.17	0.231
RFTN1	2.39E-37	-0.113369363	8.76E-42	0.26	0.327
SNX3	2.59E-37	-0.09881028	9.48E-42	0.734	0.806
TNRC6C	2.81E-37	-0.086687859	1.03E-41	0.15	0.208
PPP2R5A	2.81E-37	-0.110938602	1.03E-41	0.577	0.659
CHST12	2.97E-37	-0.101248717	1.09E-41	0.086	0.132
CXCR2	3.15E-37	-0.149697664	1.16E-41	0.083	0.127
MAP4	3.39E-37	-0.143783788	1.24E-41	0.486	0.567
AC023424.3	3.62E-37	-0.085843974	1.33E-41	0.212	0.278
PRKCD	3.62E-37	-0.08626947	1.33E-41	0.496	0.584
CMIP	3.74E-37	-0.114065504	1.37E-41	0.764	0.829
NFATC3	4.26E-37	-0.159291141	1.56E-41	0.579	0.657
BLVRB	4.82E-37	0.147055022	1.77E-41	0.815	0.793
CCDC186	5.59E-37	-0.07692379	2.05E-41	0.24	0.31
CCNH	6.02E-37	-0.123033625	2.21E-41	0.573	0.655
CASP8	6.57E-37	-0.123581762	2.41E-41	0.441	0.525
ERP29	7.07E-37	0.147939408	2.59E-41	0.801	0.808
NR1D2	1.00E-36	0.096571005	3.67E-41	0.166	0.115
DIAPH1	1.06E-36	-0.125719158	3.89E-41	0.716	0.783
KLF10	1.14E-36	0.166530523	4.17E-41	0.344	0.29
GTF2B	1.21E-36	-0.097148641	4.45E-41	0.38	0.459
SEC14L1	1.24E-36	-0.111835781	4.53E-41	0.564	0.643
GPCPD1	1.40E-36	-0.151652714	5.13E-41	0.797	0.848
H3F3A	1.51E-36	0.077481924	5.53E-41	0.993	0.988
ST6GAL1	1.82E-36	-0.210937859	6.68E-41	0.443	0.509
TNFRSF8	1.85E-36	-0.067606143	6.76E-41	0.127	0.181
LIPA	2.12E-36	0.234847329	7.76E-41	0.462	0.426
QARS	2.22E-36	0.129851401	8.13E-41	0.299	0.245
BTN3A2	2.49E-36	-0.099965626	9.14E-41	0.375	0.458
PRIM2	2.64E-36	-0.109282324	9.66E-41	0.238	0.306
RARA	2.92E-36	-0.088208575	1.07E-40	0.375	0.456
SMYD3	2.95E-36	-0.195558978	1.08E-40	0.352	0.424
ARL15	3.13E-36	-0.153059876	1.15E-40	0.773	0.831
HIVEP3	3.15E-36	-0.161982485	1.15E-40	0.237	0.301
ITSN2	3.58E-36	-0.110054407	1.31E-40	0.747	0.812
ZNF131	3.60E-36	-0.112335397	1.32E-40	0.381	0.463
ADAM10	3.68E-36	-0.107089978	1.35E-40	0.771	0.827
LDHB	3.99E-36	0.13744943	1.46E-40	0.465	0.418
AL645568.1	4.13E-36	-0.088946486	1.51E-40	0.187	0.249
RNF144B	4.53E-36	-0.161136441	1.66E-40	0.556	0.63
SPG11	4.66E-36	-0.109056311	1.71E-40	0.698	0.778
SVIL	4.72E-36	-0.140153332	1.73E-40	0.56	0.636
POR	5.12E-36	-0.085866866	1.87E-40	0.313	0.389
LILRB4	5.37E-36	-0.084543665	1.97E-40	0.315	0.392
PRKD2	5.46E-36	-0.106822808	2.00E-40	0.208	0.272
ACSL4	5.88E-36	-0.10768416	2.15E-40	0.616	0.699
SIK3	6.14E-36	-0.128887447	2.25E-40	0.87	0.907
NBPF19	6.15E-36	-0.054799552	2.25E-40	0.261	0.334
EP300	6.36E-36	-0.10368717	2.33E-40	0.644	0.727
IGF2R	6.38E-36	-0.115991738	2.34E-40	0.673	0.755
NBPF26	6.64E-36	-0.074878683	2.43E-40	0.276	0.35
ALDH1A1	6.74E-36	0.232321167	2.47E-40	0.286	0.235
GRAMD1B	7.23E-36	-0.088251941	2.65E-40	0.231	0.298
TTC38	1.10E-35	-0.073297425	4.04E-40	0.1	0.148
LINC00910	1.33E-35	-0.067681246	4.87E-40	0.065	0.105
TPST2	1.40E-35	-0.097418659	5.12E-40	0.377	0.457
ILRUN	1.61E-35	-0.094493767	5.91E-40	0.374	0.454
TOP1	1.64E-35	-0.100007206	6.02E-40	0.725	0.792
CDC73	1.79E-35	-0.090819554	6.56E-40	0.468	0.551
BLZF1	1.80E-35	-0.074553525	6.59E-40	0.191	0.253
VNN1	1.81E-35	-0.079469568	6.65E-40	0.121	0.173
CDK2AP2	1.82E-35	-0.084515221	6.65E-40	0.305	0.38
PNRC1	1.84E-35	0.135712978	6.73E-40	0.825	0.828
KLF12	1.85E-35	-0.232692803	6.77E-40	0.124	0.174
SIPA1L1	1.90E-35	-0.128645621	6.97E-40	0.823	0.873
STK3	2.01E-35	-0.123932262	7.36E-40	0.608	0.681
VTA1	2.14E-35	-0.08474549	7.83E-40	0.36	0.442
PPP4R2	2.28E-35	-0.098420959	8.36E-40	0.469	0.554
PTMA	2.56E-35	0.097083466	9.37E-40	0.978	0.974
DOCK10	2.60E-35	-0.151262221	9.53E-40	0.647	0.714
CDK14	2.68E-35	-0.121683647	9.82E-40	0.277	0.347
TIMM13	2.95E-35	0.160263734	1.08E-39	0.44	0.392
IGKC	6.19E-35	0.003789185	2.27E-39	0.359	0.295
HIVEP1	6.40E-35	-0.098822605	2.35E-39	0.247	0.316
DNAJC1	7.50E-35	-0.13340927	2.75E-39	0.496	0.572
SLC16A3	7.86E-35	-0.083467404	2.88E-39	0.447	0.531
KDM4C	7.90E-35	-0.111016303	2.90E-39	0.623	0.703
EMC7	8.50E-35	-0.077858787	3.12E-39	0.313	0.389
1-Mar	8.68E-35	-0.126779794	3.18E-39	0.9	0.899
AOAH	8.90E-35	-0.127013907	3.26E-39	0.951	0.963
PPP2R3C	8.95E-35	-0.103714839	3.28E-39	0.489	0.57
JARID2	9.12E-35	-0.128247926	3.34E-39	0.788	0.843
ZNF292	1.00E-34	-0.105897292	3.67E-39	0.605	0.686
STK38	1.25E-34	-0.12920193	4.59E-39	0.789	0.855
MSL2	1.43E-34	-0.099185852	5.22E-39	0.35	0.427
IL1R2	1.45E-34	0.673930346	5.30E-39	0.169	0.122
CCNL1	1.48E-34	-0.082127529	5.42E-39	0.499	0.581
UVRAG	1.59E-34	-0.113439684	5.82E-39	0.703	0.772
DISC1	1.87E-34	-0.168845968	6.85E-39	0.673	0.736
SWAP70	2.03E-34	-0.075800123	7.43E-39	0.354	0.434
PSEN1	2.07E-34	-0.108608895	7.59E-39	0.691	0.768
LRBA	2.16E-34	-0.184142427	7.91E-39	0.407	0.476
TRIM21	3.20E-34	-0.056036096	1.17E-38	0.196	0.26
FAM13B	3.24E-34	-0.10941596	1.19E-38	0.482	0.561
PHACTR2	3.51E-34	-0.140456273	1.29E-38	0.699	0.759
AC015871.1	3.53E-34	-0.085468793	1.29E-38	0.24	0.307
7-Mar	3.54E-34	-0.101134754	1.30E-38	0.597	0.684
DNASE2	3.85E-34	-0.079800814	1.41E-38	0.232	0.297
ST3GAL5	4.08E-34	-0.107527631	1.50E-38	0.338	0.411
DNAJC5	4.60E-34	-0.115752923	1.69E-38	0.578	0.655
DTNB	5.90E-34	-0.082215294	2.16E-38	0.161	0.219
GPATCH8	6.03E-34	-0.113703501	2.21E-38	0.667	0.74
RSF1	6.12E-34	-0.101067663	2.24E-38	0.619	0.701
ETV6	6.16E-34	-0.124272414	2.26E-38	0.831	0.875
USB1	6.33E-34	-0.058713079	2.32E-38	0.205	0.27
CD48	1.05E-33	-0.128207576	3.83E-38	0.868	0.896
DLEU1	1.24E-33	-0.097680977	4.54E-38	0.464	0.551
AHCTF1	1.43E-33	-0.089839678	5.23E-38	0.317	0.391
IL1RAP	1.52E-33	-0.081370953	5.56E-38	0.2	0.262
RORA	1.64E-33	-0.197077543	6.00E-38	0.084	0.125
GBF1	1.89E-33	-0.098730106	6.91E-38	0.462	0.542
CNOT4	1.94E-33	-0.093284755	7.10E-38	0.536	0.619
RTN1	1.94E-33	0.139430746	7.10E-38	0.506	0.437
BCL2L11	2.04E-33	-0.08548302	7.49E-38	0.225	0.291
MYOF	2.24E-33	-0.116143178	8.20E-38	0.392	0.465
NCOA1	2.28E-33	-0.12965371	8.35E-38	0.839	0.891
MYO10	2.44E-33	-0.061349129	8.93E-38	0.063	0.101
MRTFA	2.57E-33	-0.115242394	9.42E-38	0.671	0.748
MASTL	2.83E-33	-0.054174771	1.04E-37	0.077	0.119
MAPK14	3.06E-33	-0.137099987	1.12E-37	0.765	0.827
SNX20	3.12E-33	-0.061913788	1.14E-37	0.237	0.306
ASXL2	3.26E-33	-0.096944685	1.20E-37	0.533	0.617
WDFY1	4.91E-33	-0.101269057	1.80E-37	0.474	0.556
MRPL42	5.71E-33	-0.065402486	2.09E-37	0.188	0.248
DYNLT1	7.63E-33	-0.114872802	2.80E-37	0.736	0.794
IFI30	7.70E-33	-0.133772618	2.82E-37	0.968	0.943
TLR4	8.10E-33	-0.099866056	2.97E-37	0.585	0.664
TMEM59	9.88E-33	-0.09167674	3.62E-37	0.713	0.776
ZNF148	1.20E-32	-0.107766843	4.38E-37	0.704	0.78
CHD1	1.35E-32	-0.102499539	4.96E-37	0.69	0.763
PHF3	1.50E-32	-0.084867746	5.50E-37	0.618	0.7
RFX2	1.77E-32	-0.10682223	6.47E-37	0.183	0.241
CLU	2.10E-32	-0.308215958	7.68E-37	0.355	0.404
ATP1A1	2.23E-32	-0.078474797	8.17E-37	0.425	0.502
PTAFR	2.23E-32	-0.126116844	8.18E-37	0.589	0.648
FAM222B	2.99E-32	-0.122424498	1.09E-36	0.256	0.321
OPTN	3.02E-32	-0.082652089	1.11E-36	0.1	0.146
RAPGEF2	3.07E-32	-0.118008754	1.13E-36	0.541	0.619
FOXN2	3.15E-32	-0.088377843	1.15E-36	0.612	0.696
PAIP2	4.05E-32	-0.088365848	1.48E-36	0.614	0.692
TM2D3	4.48E-32	-0.061433178	1.64E-36	0.224	0.289
MSI2	4.57E-32	-0.107625374	1.68E-36	0.292	0.36
FRYL	4.83E-32	-0.110998684	1.77E-36	0.675	0.746
GZMM	4.86E-32	-0.130395369	1.78E-36	0.064	0.1
GPRIN3	5.22E-32	-0.098587464	1.91E-36	0.186	0.245
MBD5	5.31E-32	-0.142641119	1.95E-36	0.676	0.747
CAPZA1	5.33E-32	-0.093513297	1.95E-36	0.816	0.873
COQ10B	6.29E-32	-0.061991026	2.30E-36	0.221	0.285
CCDC88C	6.45E-32	-0.117307019	2.36E-36	0.475	0.552
RUFY4	7.28E-32	-0.054282232	2.67E-36	0.093	0.137
UHRF2	7.64E-32	-0.089770203	2.80E-36	0.309	0.382
PDIA4	7.99E-32	-0.050208084	2.93E-36	0.193	0.255
MYO9B	8.06E-32	-0.106069705	2.95E-36	0.74	0.808
ATF7IP	8.44E-32	-0.119301391	3.09E-36	0.639	0.717
TMEM71	8.59E-32	-0.103899983	3.15E-36	0.462	0.538
ATP5PO	1.01E-31	0.165210815	3.69E-36	0.685	0.671
MXD4	1.06E-31	0.151181573	3.90E-36	0.388	0.341
STOM	1.16E-31	-0.074942993	4.26E-36	0.231	0.296
TGFBR2	1.18E-31	-0.107667349	4.33E-36	0.7	0.772
ASH1L	1.19E-31	-0.121878635	4.37E-36	0.811	0.873
PTGER2	1.23E-31	-0.069771879	4.51E-36	0.162	0.219
TRAPPC9	1.30E-31	-0.110695895	4.78E-36	0.613	0.687
NTNG2	1.31E-31	-0.061073594	4.81E-36	0.066	0.104
IL16	1.32E-31	-0.070941773	4.84E-36	0.325	0.401
SELENOH	1.32E-31	0.144690368	4.84E-36	0.743	0.741
NUFIP2	1.53E-31	-0.083375586	5.59E-36	0.53	0.613
NUP205	1.62E-31	-0.053325302	5.93E-36	0.118	0.167
POLR1D	1.67E-31	0.164753068	6.11E-36	0.665	0.656
TBK1	1.92E-31	-0.085135463	7.04E-36	0.403	0.48
BTN3A3	1.94E-31	-0.05490297	7.11E-36	0.135	0.187
CREB5	1.95E-31	-0.165785109	7.15E-36	0.769	0.795
ABHD5	1.99E-31	-0.121601342	7.28E-36	0.422	0.493
CRADD	2.18E-31	-0.130599494	8.00E-36	0.202	0.26
AL021707.1	2.25E-31	-0.053365391	8.26E-36	0.074	0.114
PELI1	2.47E-31	-0.157505618	9.04E-36	0.669	0.74
CLIP1	2.61E-31	-0.101055803	9.58E-36	0.601	0.681
C9orf16	2.65E-31	0.138105787	9.70E-36	0.565	0.528
LGALS2	2.69E-31	-0.228645022	9.87E-36	0.283	0.337
RUBCNL	2.85E-31	-0.061953811	1.04E-35	0.116	0.165
NUP98	2.85E-31	-0.082851078	1.05E-35	0.411	0.491
ITGAX	3.35E-31	-0.075289393	1.23E-35	0.5	0.584
C16orf54	3.58E-31	-0.090161416	1.31E-35	0.183	0.241
SPOP	3.74E-31	-0.085915281	1.37E-35	0.503	0.583
NR3C1	4.02E-31	-0.107009216	1.47E-35	0.743	0.804
FAM172A	4.44E-31	-0.115799226	1.63E-35	0.662	0.736
LINC01004	4.54E-31	-0.096641019	1.66E-35	0.318	0.39
OGFRL1	4.61E-31	0.158608344	1.69E-35	0.716	0.713
EIF3D	5.06E-31	0.170472233	1.85E-35	0.557	0.534
ABI1	5.84E-31	-0.096775358	2.14E-35	0.632	0.71
ADGRE2	6.87E-31	-0.122967413	2.52E-35	0.595	0.664
BBS9	7.04E-31	-0.102224671	2.58E-35	0.26	0.323
CBLB	7.09E-31	-0.153638233	2.60E-35	0.3	0.365
BTN3A1	7.39E-31	-0.074610248	2.71E-35	0.263	0.33
INPP4A	8.03E-31	-0.109858572	2.94E-35	0.613	0.689
CMKLR1	8.66E-31	-0.053464558	3.17E-35	0.069	0.106
KDM6A	8.74E-31	-0.106750491	3.20E-35	0.662	0.738
RAB1A	9.03E-31	-0.0901729	3.31E-35	0.675	0.75
NRG1	1.01E-30	0.172582348	3.69E-35	0.383	0.32
LILRB2	1.03E-30	-0.117221153	3.79E-35	0.699	0.751
MOV10	1.06E-30	-0.053256137	3.87E-35	0.097	0.141
DDB2	1.07E-30	0.149688048	3.93E-35	0.226	0.176
SMG1	1.10E-30	-0.088456193	4.05E-35	0.562	0.642
CPPED1	1.16E-30	-0.120822142	4.24E-35	0.865	0.899
TRAK1	1.16E-30	-0.098321154	4.24E-35	0.459	0.535
RERE	1.27E-30	-0.103997546	4.65E-35	0.641	0.717
MGAT4A	1.37E-30	-0.101325158	5.03E-35	0.273	0.338
SNHG7	1.38E-30	0.131202762	5.06E-35	0.341	0.291
TRAF3IP3	1.42E-30	-0.093723306	5.21E-35	0.684	0.763
CD74	1.47E-30	0.120100754	5.39E-35	0.945	0.926
KRT10	1.48E-30	0.130358422	5.42E-35	0.422	0.37
SLC9A8	1.51E-30	-0.075602245	5.52E-35	0.238	0.302
WWP2	1.53E-30	-0.097776716	5.60E-35	0.615	0.693
UBA6	1.54E-30	-0.086821102	5.63E-35	0.364	0.437
SRPK1	1.56E-30	-0.110821452	5.72E-35	0.275	0.339
GRB2	1.58E-30	-0.090427424	5.78E-35	0.904	0.932
STAM2	1.76E-30	-0.076560692	6.44E-35	0.353	0.427
C12orf75	1.80E-30	-0.159869789	6.61E-35	0.07	0.107
TLK2	2.06E-30	-0.086156404	7.56E-35	0.439	0.517
CLIC4	2.15E-30	-0.103817328	7.89E-35	0.286	0.352
MAP2K4	2.21E-30	-0.09244781	8.11E-35	0.4	0.475
TEX14	2.37E-30	-0.121144439	8.68E-35	0.085	0.126
GALM	2.51E-30	-0.095779421	9.21E-35	0.104	0.148
AKT3	2.58E-30	-0.144129906	9.44E-35	0.185	0.239
DIAPH2-AS1	2.77E-30	-0.070862178	1.01E-34	0.134	0.185
AC106865.2	2.91E-30	-0.050769824	1.07E-34	0.081	0.122
HLA-F	2.94E-30	-0.061852389	1.08E-34	0.561	0.646
S100A8	3.22E-30	-0.256992695	1.18E-34	0.998	0.989
VOPP1	3.48E-30	-0.113745325	1.27E-34	0.401	0.476
MTMR3	3.50E-30	-0.09737664	1.28E-34	0.661	0.739
GNAI2	3.73E-30	0.099087557	1.37E-34	0.921	0.93
TMEM131L	3.85E-30	-0.119966107	1.41E-34	0.719	0.788
MARK3	4.60E-30	-0.0993345	1.68E-34	0.742	0.809
HERPUD2	4.66E-30	-0.086780958	1.71E-34	0.331	0.402
CORO2A	4.83E-30	-0.071181009	1.77E-34	0.112	0.158
PRDM2	5.06E-30	-0.081340291	1.85E-34	0.515	0.596
PTPN2	5.56E-30	-0.098399704	2.04E-34	0.666	0.74
SEC24D	5.66E-30	-0.077496072	2.07E-34	0.297	0.366
TBPL1	5.92E-30	-0.066870866	2.17E-34	0.178	0.234
SOS1	5.97E-30	-0.106759087	2.19E-34	0.672	0.75
CTBP2	5.99E-30	-0.109182592	2.19E-34	0.612	0.687
GLT1D1	6.35E-30	-0.1327864	2.33E-34	0.672	0.724
PDE6D	6.50E-30	-0.068620497	2.38E-34	0.205	0.265
IL18	6.76E-30	0.143183136	2.48E-34	0.297	0.246
ANKRD17	7.19E-30	-0.104616904	2.63E-34	0.718	0.788
TMEM30A	8.08E-30	0.174198019	2.96E-34	0.457	0.422
PARP4	9.03E-30	-0.094576645	3.31E-34	0.622	0.702
SLC6A6	9.12E-30	-0.080886096	3.34E-34	0.468	0.548
PPP3CC	9.26E-30	-0.162921259	3.39E-34	0.295	0.357
NPC1	9.82E-30	-0.098836118	3.60E-34	0.275	0.34
RNGTT	1.01E-29	-0.105231041	3.68E-34	0.453	0.528
GNB1	1.15E-29	-0.105169294	4.20E-34	0.815	0.872
ZNRF2	1.28E-29	-0.085666189	4.69E-34	0.416	0.494
NEAT1	1.29E-29	-0.128738926	4.74E-34	0.989	0.987
LINC01410	1.39E-29	-0.059772732	5.10E-34	0.261	0.328
PLAGL2	1.43E-29	-0.070600776	5.23E-34	0.19	0.247
HERC3	1.48E-29	-0.082889868	5.41E-34	0.491	0.573
SLCO3A1	1.57E-29	-0.126724453	5.76E-34	0.819	0.863
MRPL23	1.59E-29	0.118411428	5.82E-34	0.212	0.166
BRAF	1.67E-29	-0.113435204	6.13E-34	0.56	0.637
ORC4	1.80E-29	-0.067573769	6.58E-34	0.278	0.347
EIF3A	1.84E-29	0.135729483	6.74E-34	0.771	0.774
GSTO1	2.10E-29	0.148181906	7.68E-34	0.783	0.786
CSDE1	2.14E-29	0.135594381	7.83E-34	0.774	0.786
ANKRD22	2.20E-29	-0.068283605	8.06E-34	0.077	0.116
ERGIC1	2.21E-29	-0.072823837	8.10E-34	0.473	0.552
SEPTIN6	2.41E-29	-0.111575262	8.83E-34	0.469	0.541
BST1	2.57E-29	-0.126581892	9.41E-34	0.603	0.659
RAF1	2.91E-29	-0.090808955	1.06E-33	0.572	0.656
SP4	2.95E-29	-0.068421638	1.08E-33	0.101	0.144
ARID1B	3.47E-29	-0.121382789	1.27E-33	0.773	0.835
PIK3CD-AS2	3.51E-29	-0.049110136	1.29E-33	0.077	0.116
EAF2	3.52E-29	-0.080310115	1.29E-33	0.313	0.382
STX17	3.58E-29	-0.069166421	1.31E-33	0.236	0.297
TTC33	3.59E-29	-0.061716184	1.32E-33	0.165	0.22
INSYN2B	3.69E-29	-0.048507435	1.35E-33	0.108	0.153
UBR1	4.24E-29	-0.089407038	1.55E-33	0.401	0.476
PCBP1-AS1	4.54E-29	-0.105151485	1.66E-33	0.223	0.281
TBC1D23	5.39E-29	-0.065659041	1.98E-33	0.298	0.37
HSPD1	5.60E-29	-0.088954902	2.05E-33	0.415	0.489
CDYL2	5.84E-29	-0.100996365	2.14E-33	0.216	0.274
CAB39	5.86E-29	-0.104334383	2.15E-33	0.744	0.811
UNC13D	6.01E-29	-0.072294581	2.20E-33	0.321	0.394
TTC39B	6.42E-29	-0.068426806	2.35E-33	0.087	0.128
DCAF5	6.57E-29	-0.087840906	2.41E-33	0.407	0.481
CRLF3	7.33E-29	-0.100680726	2.69E-33	0.643	0.719
TBC1D5	8.52E-29	-0.122140341	3.12E-33	0.85	0.89
MAP3K5	8.56E-29	-0.114544395	3.14E-33	0.812	0.868
COX7A2L	8.76E-29	0.15731148	3.21E-33	0.616	0.604
GALNT10	9.13E-29	-0.086107373	3.35E-33	0.307	0.373
B4GALT1	9.37E-29	-0.114461681	3.43E-33	0.442	0.517
MRPS22	9.40E-29	-0.053739622	3.44E-33	0.171	0.227
ARHGEF40	9.53E-29	-0.066872844	3.49E-33	0.246	0.31
RRP12	1.05E-28	-0.138769063	3.84E-33	0.277	0.339
WIPF2	1.19E-28	-0.089441562	4.38E-33	0.404	0.478
MARK2	1.22E-28	-0.083013754	4.47E-33	0.536	0.618
STIM2	1.25E-28	-0.08114656	4.58E-33	0.35	0.421
LRRC25	1.28E-28	-0.105911613	4.71E-33	0.601	0.665
ZNF438	1.35E-28	-0.115719799	4.94E-33	0.61	0.684
SLC16A7	1.40E-28	-0.101948799	5.12E-33	0.382	0.452
ENSA	1.51E-28	-0.10018767	5.53E-33	0.523	0.601
NBN	1.58E-28	-0.076545888	5.80E-33	0.363	0.435
SH3GLB1	1.62E-28	-0.090179394	5.93E-33	0.681	0.752
ZFR	1.68E-28	-0.087545123	6.15E-33	0.605	0.683
IFRD1	1.71E-28	-0.080110024	6.26E-33	0.15	0.201
TNFAIP8	1.71E-28	-0.130530187	6.26E-33	0.695	0.769
NUP58	1.92E-28	-0.072048424	7.05E-33	0.411	0.488
SYF2	1.95E-28	0.16423168	7.16E-33	0.728	0.735
KLHL2	2.24E-28	-0.065450219	8.22E-33	0.522	0.605
CASC4	2.31E-28	-0.087736166	8.46E-33	0.501	0.578
DDX6	2.32E-28	-0.093877545	8.50E-33	0.509	0.59
SLC45A4	2.46E-28	-0.058926345	9.03E-33	0.097	0.14
TPGS1	2.65E-28	0.141956849	9.72E-33	0.35	0.305
CDH23	2.68E-28	-0.065821209	9.84E-33	0.334	0.406
C18orf25	2.84E-28	-0.080101186	1.04E-32	0.29	0.357
PNPLA6	3.11E-28	-0.071034961	1.14E-32	0.312	0.382
ZFC3H1	3.11E-28	-0.083256053	1.14E-32	0.544	0.621
EIF4E3	3.29E-28	-0.09632924	1.21E-32	0.482	0.555
ERP44	3.58E-28	-0.080440066	1.31E-32	0.587	0.66
MYD88	3.87E-28	-0.081972335	1.42E-32	0.499	0.571
ZNF407	3.93E-28	-0.111475629	1.44E-32	0.506	0.577
AP2B1	4.26E-28	-0.074877974	1.56E-32	0.522	0.605
FOXO3	4.32E-28	-0.095943503	1.58E-32	0.606	0.681
TPST1	4.37E-28	0.258979166	1.60E-32	0.275	0.225
CLASP1	5.07E-28	-0.086628673	1.86E-32	0.541	0.62
EML2	5.91E-28	-0.07012077	2.16E-32	0.137	0.186
TFDP2	5.95E-28	-0.137753625	2.18E-32	0.112	0.155
YME1L1	6.04E-28	-0.074447396	2.21E-32	0.522	0.603
POLR2K	6.43E-28	-0.065451457	2.36E-32	0.271	0.338
ZBTB4	6.56E-28	-0.04703263	2.40E-32	0.126	0.175
LINC01588	7.86E-28	-0.079417244	2.88E-32	0.144	0.193
ALPK1	8.97E-28	-0.110966125	3.29E-32	0.484	0.557
SDF2	1.00E-27	-0.061052006	3.67E-32	0.266	0.332
NLRC4	1.03E-27	-0.08554949	3.78E-32	0.462	0.536
RSBN1L	1.03E-27	-0.081436541	3.78E-32	0.569	0.647
ATP8A1	1.05E-27	-0.102391121	3.85E-32	0.266	0.329
MIA3	1.11E-27	-0.06732626	4.07E-32	0.348	0.42
SYAP1	1.17E-27	-0.088584788	4.29E-32	0.31	0.377
EPC1	1.24E-27	-0.101485771	4.53E-32	0.607	0.68
TRIM33	1.31E-27	-0.082011838	4.79E-32	0.536	0.612
SFI1	1.33E-27	-0.096627207	4.88E-32	0.161	0.212
PHB2	1.39E-27	0.143621716	5.11E-32	0.43	0.393
ELF4	1.40E-27	-0.063450728	5.14E-32	0.284	0.351
HERC4	1.42E-27	-0.111339589	5.19E-32	0.681	0.753
CHST7	1.53E-27	-0.04297502	5.62E-32	0.07	0.107
MBOAT7	1.60E-27	-0.084017982	5.87E-32	0.494	0.568
MRPL13	1.72E-27	-0.054112931	6.30E-32	0.23	0.293
SNED1	1.82E-27	-0.136801445	6.69E-32	0.085	0.123
RIPK1	1.89E-27	-0.05692	6.94E-32	0.284	0.353
NEK7	1.97E-27	-0.089268361	7.23E-32	0.576	0.65
MEF2C	2.29E-27	0.119034568	8.39E-32	0.805	0.781
ANKUB1	2.36E-27	-0.07372654	8.65E-32	0.321	0.391
SMPDL3A	2.40E-27	-0.049911043	8.81E-32	0.108	0.152
PYHIN1	2.96E-27	-0.179610653	1.08E-31	0.081	0.118
TBC1D14	3.10E-27	-0.094523735	1.14E-31	0.469	0.541
FOXJ3	3.66E-27	-0.079434801	1.34E-31	0.461	0.535
TBC1D22A	3.67E-27	-0.114728414	1.35E-31	0.75	0.807
RAB31	4.34E-27	-0.106540523	1.59E-31	0.814	0.862
SEC22B	4.73E-27	-0.061604691	1.73E-31	0.303	0.372
HLA-B	4.87E-27	-0.180665037	1.78E-31	0.994	0.992
IFNAR2	5.18E-27	-0.081752495	1.90E-31	0.662	0.737
MAPK1IP1L	5.28E-27	-0.064023985	1.93E-31	0.382	0.457
CLSTN1	5.60E-27	-0.075065469	2.05E-31	0.242	0.302
HNRNPA2B1	6.28E-27	-0.066075297	2.30E-31	0.89	0.919
FAM107B	7.29E-27	-0.110398289	2.67E-31	0.612	0.685
RP2	7.47E-27	-0.066527053	2.74E-31	0.404	0.478
TSC22D2	7.62E-27	-0.067330038	2.79E-31	0.319	0.386
ITPRIP	7.81E-27	-0.063279408	2.86E-31	0.205	0.263
HK2	8.27E-27	-0.059622088	3.03E-31	0.259	0.322
SPPL2A	8.33E-27	-0.081558937	3.05E-31	0.562	0.637
KLHL5	8.49E-27	-0.102929796	3.11E-31	0.351	0.415
WAC	8.59E-27	-0.096513282	3.15E-31	0.792	0.851
NABP1	8.86E-27	-0.096970434	3.25E-31	0.38	0.449
ATP5ME	9.57E-27	0.115825741	3.51E-31	0.843	0.859
NLRP3	9.96E-27	-0.068416293	3.65E-31	0.262	0.325
SERINC1	9.99E-27	-0.070216299	3.66E-31	0.536	0.611
CEP135	1.04E-26	-0.080391132	3.83E-31	0.255	0.316
C1GALT1C1	1.16E-26	-0.042740136	4.25E-31	0.108	0.152
GTPBP2	1.17E-26	-0.045140812	4.27E-31	0.128	0.176
LNPEP	1.21E-26	-0.089603407	4.45E-31	0.57	0.642
TRIM8	1.34E-26	-0.070617207	4.91E-31	0.464	0.541
NSL1	1.48E-26	-0.068866363	5.43E-31	0.41	0.481
FLVCR2	1.58E-26	-0.09379915	5.80E-31	0.3	0.365
SELENOT	1.66E-26	-0.059886004	6.07E-31	0.539	0.619
ST6GALNAC3	1.67E-26	0.203144551	6.13E-31	0.528	0.485
STK4	1.78E-26	-0.090431107	6.54E-31	0.816	0.87
IGLC2	1.87E-26	-1.797742082	6.85E-31	0.198	0.152
MLKL	2.05E-26	-0.06158815	7.51E-31	0.359	0.43
RNF138	2.09E-26	-0.071017268	7.65E-31	0.371	0.444
GTDC1	2.21E-26	-0.124235628	8.08E-31	0.281	0.34
NEDD4	2.44E-26	-0.062788951	8.96E-31	0.132	0.179
MIA2	2.45E-26	-0.080609842	8.97E-31	0.486	0.561
C1orf56	3.02E-26	-0.165183935	1.11E-30	0.232	0.29
TXNDC12	3.29E-26	-0.053750574	1.21E-30	0.346	0.42
PTRHD1	3.32E-26	0.133142701	1.22E-30	0.38	0.336
AP000282.1	3.78E-26	-0.054678189	1.38E-30	0.08	0.118
FAM117A	4.41E-26	-0.070016946	1.61E-30	0.149	0.198
GBP5	4.88E-26	-0.060867337	1.79E-30	0.213	0.272
CRK	4.96E-26	-0.083652504	1.82E-30	0.432	0.506
AGPAT4	5.10E-26	-0.096939006	1.87E-30	0.216	0.273
ZBTB38	5.28E-26	-0.105402757	1.94E-30	0.23	0.287
ITPK1	5.33E-26	-0.093990366	1.95E-30	0.472	0.544
CD96	5.62E-26	-0.154537586	2.06E-30	0.089	0.127
ZNF516	5.88E-26	-0.087490045	2.15E-30	0.49	0.563
ATP8B1	6.05E-26	-0.064664002	2.22E-30	0.208	0.266
CBFB	6.83E-26	-0.082868367	2.50E-30	0.376	0.444
MIER1	7.40E-26	-0.076700288	2.71E-30	0.645	0.721
MOSPD2	7.91E-26	-0.062900217	2.90E-30	0.399	0.473
KIAA0513	8.06E-26	-0.068435037	2.96E-30	0.436	0.511
MALAT1	8.68E-26	-0.070876925	3.18E-30	1	1
SNHG8	9.24E-26	0.172795902	3.39E-30	0.512	0.475
ATP13A1	1.01E-25	-0.046343302	3.69E-30	0.124	0.17
INSIG1	1.02E-25	-0.077967096	3.75E-30	0.122	0.166
RAB3GAP1	1.04E-25	-0.085480608	3.80E-30	0.492	0.568
TOMM6	1.12E-25	0.146103131	4.09E-30	0.698	0.69
PATL2	1.15E-25	-0.079502415	4.21E-30	0.135	0.181
FOXO1	1.17E-25	-0.111584844	4.29E-30	0.437	0.506
FYB1	1.28E-25	-0.072710594	4.70E-30	0.972	0.973
GBP3	1.41E-25	-0.049474688	5.18E-30	0.239	0.301
NRDC	1.46E-25	-0.089500249	5.35E-30	0.668	0.744
AL163541.1	1.47E-25	0.254749254	5.39E-30	0.343	0.294
SLC24A4	1.58E-25	-0.109434498	5.77E-30	0.583	0.648
CDC42EP3	1.74E-25	-0.114524303	6.38E-30	0.693	0.76
RC3H2	2.14E-25	-0.069088737	7.83E-30	0.386	0.458
AL139807.1	2.14E-25	-0.049623924	7.83E-30	0.068	0.102
BTBD10	2.15E-25	-0.065033565	7.87E-30	0.312	0.378
AC025682.1	2.22E-25	-0.076157418	8.13E-30	0.162	0.212
CD2	2.29E-25	-0.184617005	8.38E-30	0.102	0.141
CDC42SE2	2.95E-25	-0.156604827	1.08E-29	0.753	0.815
APPBP2	3.21E-25	-0.09127686	1.18E-29	0.38	0.447
DDX24	3.80E-25	-0.093640052	1.39E-29	0.498	0.572
UBR3	3.99E-25	-0.078686449	1.46E-29	0.517	0.593
DNM2	4.03E-25	-0.082821605	1.48E-29	0.567	0.64
C3orf62	4.37E-25	-0.055256809	1.60E-29	0.138	0.185
RASA2	4.95E-25	-0.108229741	1.82E-29	0.543	0.616
ZDHHC18	4.97E-25	-0.061207976	1.82E-29	0.102	0.143
TM9SF4	4.97E-25	-0.074865921	1.82E-29	0.477	0.553
CREB1	5.27E-25	-0.085435348	1.93E-29	0.583	0.659
PPP6R3	5.78E-25	-0.089935501	2.12E-29	0.659	0.733
BMT2	6.83E-25	-0.084629732	2.50E-29	0.292	0.355
IGF1R	6.91E-25	-0.103200029	2.53E-29	0.311	0.373
ADIPOR2	7.98E-25	-0.08176718	2.92E-29	0.326	0.395
PRDX1	8.35E-25	-0.092756752	3.06E-29	0.681	0.742
INPP5F	8.40E-25	-0.057168515	3.08E-29	0.153	0.202
EID1	8.54E-25	0.143045332	3.13E-29	0.698	0.7
PCMT1	8.70E-25	-0.073146054	3.19E-29	0.611	0.688
ANKRD28	1.01E-24	-0.077411475	3.69E-29	0.081	0.117
ANO10	1.02E-24	-0.102455795	3.72E-29	0.373	0.439
SCLT1	1.04E-24	-0.092108099	3.79E-29	0.792	0.839
ERO1A	1.09E-24	-0.057350665	3.98E-29	0.385	0.457
CYFIP2	1.13E-24	-0.092749795	4.13E-29	0.258	0.316
PLEKHF2	1.15E-24	-0.055710358	4.21E-29	0.238	0.298
LSM14A	1.18E-24	-0.091893061	4.32E-29	0.637	0.713
CNIH4	1.21E-24	-0.074470107	4.42E-29	0.48	0.554
ARHGAP12	1.23E-24	-0.062923286	4.49E-29	0.242	0.301
SAMD8	1.31E-24	-0.077669264	4.79E-29	0.352	0.419
CYP51A1	1.35E-24	-0.06475919	4.97E-29	0.128	0.173
EIF4G3	1.40E-24	-0.126579029	5.15E-29	0.752	0.809
ETS1	1.41E-24	-0.124758495	5.17E-29	0.119	0.162
CDC27	1.43E-24	-0.071939603	5.24E-29	0.433	0.507
TERF2IP	1.44E-24	-0.065315026	5.29E-29	0.496	0.575
IFNAR1	1.46E-24	-0.063444417	5.34E-29	0.506	0.582
PPP2R5E	1.53E-24	-0.081492028	5.62E-29	0.59	0.663
NOCT	1.64E-24	-0.045404771	6.01E-29	0.072	0.106
USP3-AS1	1.89E-24	-0.061377452	6.91E-29	0.302	0.369
FIG4	1.89E-24	-0.065959771	6.94E-29	0.442	0.517
UBE2W	1.95E-24	-0.080426187	7.15E-29	0.699	0.775
GSTK1	2.10E-24	0.134049014	7.70E-29	0.732	0.729
FOXP1	2.36E-24	-0.112867834	8.64E-29	0.923	0.941
CNOT6L	2.64E-24	-0.123538221	9.67E-29	0.47	0.537
ADGRE1	2.70E-24	-0.0519937	9.88E-29	0.228	0.287
SLFN12L	2.71E-24	-0.147812147	9.94E-29	0.104	0.143
NCOA6	2.74E-24	-0.071819409	1.01E-28	0.45	0.523
TRIP4	2.77E-24	-0.071269349	1.01E-28	0.336	0.405
PDLIM5	2.98E-24	-0.08439371	1.09E-28	0.562	0.636
C1orf112	3.02E-24	-0.039589921	1.11E-28	0.072	0.107
TBCK	3.37E-24	-0.083646836	1.24E-28	0.417	0.486
STK24	3.58E-24	-0.070322041	1.31E-28	0.476	0.546
RB1	3.72E-24	-0.098960192	1.36E-28	0.703	0.769
PIBF1	3.75E-24	-0.089225145	1.37E-28	0.47	0.54
ZFP36L1	3.88E-24	-0.136349271	1.42E-28	0.711	0.765
CBL	4.15E-24	-0.111449232	1.52E-28	0.72	0.783
NFYA	4.51E-24	-0.045899565	1.65E-28	0.106	0.147
HAVCR2	4.58E-24	-0.077089485	1.68E-28	0.293	0.356
GNG10	4.84E-24	-0.07948854	1.77E-28	0.598	0.666
NOD1	4.98E-24	-0.058470424	1.82E-28	0.153	0.201
ZNF430	5.15E-24	-0.060657619	1.89E-28	0.239	0.297
CARD16	5.79E-24	-0.09500766	2.12E-28	0.852	0.87
DNAJC3	6.36E-24	-0.070744011	2.33E-28	0.541	0.615
MOB1A	6.77E-24	-0.076586006	2.48E-28	0.753	0.806
COG5	6.81E-24	-0.085821468	2.49E-28	0.636	0.703
RHOH	6.83E-24	-0.153898385	2.50E-28	0.078	0.113
CNEP1R1	7.58E-24	-0.042147845	2.78E-28	0.167	0.218
SCCPDH	7.99E-24	-0.046805229	2.93E-28	0.149	0.198
FAM157C	8.20E-24	-0.045854239	3.00E-28	0.165	0.216
CSNK1G1	8.33E-24	-0.082205548	3.05E-28	0.49	0.563
BIN2	8.56E-24	-0.098132533	3.14E-28	0.784	0.841
HADHA	8.56E-24	0.134185159	3.14E-28	0.72	0.724
DHX34	9.04E-24	-0.049592938	3.31E-28	0.226	0.284
CCNK	9.12E-24	-0.056357578	3.34E-28	0.306	0.371
SPI1	9.13E-24	-0.09654937	3.35E-28	0.875	0.892
TMCC1	9.30E-24	-0.107296226	3.41E-28	0.515	0.581
MT1E	9.36E-24	-0.109543442	3.43E-28	0.137	0.179
PNPLA8	1.01E-23	-0.061047009	3.69E-28	0.41	0.481
SMG7	1.05E-23	-0.081644289	3.85E-28	0.555	0.63
TSC22D1	1.05E-23	-0.075369252	3.86E-28	0.203	0.256
NUCB2	1.05E-23	-0.049551713	3.87E-28	0.204	0.259
ATP2B1-AS1	1.08E-23	-0.072739906	3.97E-28	0.157	0.204
PTP4A2	1.09E-23	-0.089907144	4.00E-28	0.83	0.871
TLR5	1.20E-23	-0.058845417	4.39E-28	0.285	0.348
LRMP	1.26E-23	-0.076073138	4.62E-28	0.493	0.566
UBR2	1.33E-23	-0.091184212	4.89E-28	0.757	0.828
TENT2	1.35E-23	-0.08984781	4.93E-28	0.7	0.766
YWHAZ	1.37E-23	-0.105540015	5.01E-28	0.85	0.892
MRPS24	1.41E-23	0.130790486	5.15E-28	0.476	0.447
ETNK1	1.53E-23	-0.07121382	5.59E-28	0.45	0.522
UBXN1	1.57E-23	0.145985233	5.75E-28	0.677	0.675
RFFL	1.64E-23	-0.088396867	6.01E-28	0.321	0.384
HIGD1A	1.69E-23	-0.034704807	6.21E-28	0.179	0.233
MAP2K6	1.70E-23	-0.097961701	6.24E-28	0.24	0.293
TRANK1	1.71E-23	-0.069253069	6.27E-28	0.328	0.392
AKNA	1.79E-23	-0.077292998	6.56E-28	0.576	0.651
CEPT1	1.89E-23	-0.068001527	6.92E-28	0.498	0.574
SENP7	1.89E-23	-0.084699193	6.92E-28	0.431	0.502
ZNF592	2.24E-23	-0.063643538	8.21E-28	0.37	0.439
RABEP1	2.27E-23	-0.080676538	8.33E-28	0.481	0.553
LARP7	2.35E-23	-0.083087342	8.60E-28	0.486	0.554
THADA	2.47E-23	-0.087606634	9.04E-28	0.405	0.47
LAMP2	2.50E-23	-0.075941005	9.17E-28	0.583	0.65
ARHGAP27	2.52E-23	-0.064751294	9.25E-28	0.406	0.476
SLC37A3	2.55E-23	-0.071784109	9.36E-28	0.136	0.18
KIDINS220	2.57E-23	-0.06956948	9.43E-28	0.586	0.664
SUCO	2.59E-23	-0.061518637	9.49E-28	0.3	0.363
BANP	2.66E-23	-0.065349017	9.74E-28	0.309	0.373
MR1	2.88E-23	-0.057023124	1.05E-27	0.31	0.375
MT2A	2.89E-23	-0.422319506	1.06E-27	0.721	0.745
OGA	2.91E-23	-0.086795419	1.07E-27	0.602	0.678
AC004687.1	3.09E-23	-0.055118108	1.13E-27	0.349	0.417
BCL10	3.27E-23	-0.049255157	1.20E-27	0.261	0.322
TUT4	3.39E-23	-0.087285106	1.24E-27	0.337	0.403
CST3	3.52E-23	0.097749663	1.29E-27	0.983	0.945
MZT2B	3.60E-23	0.147259704	1.32E-27	0.621	0.612
PRKCQ	3.65E-23	-0.143086153	1.34E-27	0.08	0.114
MFSD14C	3.71E-23	-0.077180995	1.36E-27	0.527	0.6
PADI2	3.71E-23	-0.05619403	1.36E-27	0.169	0.218
TMEM63A	4.02E-23	-0.060241313	1.47E-27	0.178	0.229
SMAD1	4.20E-23	-0.060687269	1.54E-27	0.174	0.224
TLR1	4.37E-23	-0.073064695	1.60E-27	0.54	0.613
CFL1	4.43E-23	0.088025845	1.62E-27	0.959	0.962
AKAP10	4.44E-23	-0.079551252	1.63E-27	0.592	0.668
MKLN1	4.67E-23	-0.082328556	1.71E-27	0.68	0.745
SMURF1	5.30E-23	-0.083406178	1.94E-27	0.377	0.441
ANXA5	6.07E-23	-0.0941185	2.22E-27	0.834	0.87
NUP153	6.20E-23	-0.077619567	2.27E-27	0.335	0.4
EED	6.44E-23	-0.05170378	2.36E-27	0.143	0.19
EIF4EBP1	6.47E-23	0.137437134	2.37E-27	0.448	0.412
NECTIN2	6.76E-23	-0.050399846	2.48E-27	0.1	0.139
CD7	6.93E-23	-0.123766832	2.54E-27	0.079	0.112
ADGRE3	6.97E-23	-0.070625996	2.55E-27	0.103	0.142
TASOR	7.08E-23	-0.06466439	2.59E-27	0.461	0.537
GRAP2	7.35E-23	-0.130670601	2.69E-27	0.087	0.122
C2orf74	7.36E-23	-0.034959394	2.70E-27	0.106	0.146
NFE2L2	7.50E-23	-0.068696936	2.75E-27	0.641	0.714
ELMSAN1	7.55E-23	-0.052868035	2.77E-27	0.288	0.351
FBXO42	7.92E-23	-0.083497223	2.90E-27	0.465	0.534
DCP1A	8.07E-23	-0.058033077	2.96E-27	0.345	0.413
NLK	8.30E-23	-0.079626483	3.04E-27	0.397	0.464
HIPK1	8.55E-23	-0.08177488	3.13E-27	0.474	0.54
CD82	8.87E-23	-0.047335751	3.25E-27	0.184	0.236
ATM	9.29E-23	-0.112466361	3.40E-27	0.668	0.733
DNAJB6	9.37E-23	-0.060805991	3.43E-27	0.52	0.593
NAPG	9.78E-23	-0.061064609	3.59E-27	0.276	0.338
LIN7A	9.90E-23	-0.121331222	3.63E-27	0.316	0.373
FAM193A	1.00E-22	-0.063473655	3.67E-27	0.388	0.458
CALM2	1.03E-22	0.101743647	3.76E-27	0.92	0.924
TMF1	1.03E-22	-0.064157649	3.76E-27	0.432	0.503
EXTL3	1.07E-22	-0.041673586	3.91E-27	0.157	0.206
ABHD16A	1.20E-22	-0.03653682	4.38E-27	0.212	0.269
RNF168	1.20E-22	-0.073949934	4.41E-27	0.319	0.381
RAP1GDS1	1.22E-22	-0.090481338	4.46E-27	0.481	0.548
GOSR1	1.26E-22	-0.05585976	4.62E-27	0.354	0.421
KLF3	1.31E-22	-0.095097503	4.79E-27	0.5	0.568
SLMAP	1.32E-22	-0.088671634	4.84E-27	0.596	0.669
MBD2	1.36E-22	-0.085297988	4.98E-27	0.732	0.788
TECPR2	1.46E-22	-0.069579586	5.36E-27	0.286	0.346
TBL1XR1	1.50E-22	-0.096540094	5.51E-27	0.6	0.673
GNG7	1.57E-22	-0.057631103	5.76E-27	0.076	0.11
VCPIP1	1.76E-22	-0.060676821	6.44E-27	0.353	0.422
AL390728.6	1.82E-22	-0.032572713	6.66E-27	0.098	0.137
PGK1	2.02E-22	-0.085414745	7.40E-27	0.795	0.838
PLEKHA2	2.06E-22	-0.07344478	7.56E-27	0.451	0.522
TRAPPC8	2.09E-22	-0.06464569	7.65E-27	0.473	0.547
SKI	2.64E-22	-0.050939434	9.66E-27	0.151	0.198
NOTCH1	2.68E-22	-0.055388072	9.81E-27	0.25	0.307
PCGF5	2.80E-22	-0.07268759	1.03E-26	0.403	0.467
UBE2E1	3.02E-22	-0.085055064	1.11E-26	0.571	0.641
MAPRE2	3.13E-22	-0.064604284	1.15E-26	0.291	0.351
SLU7	3.30E-22	-0.050336194	1.21E-26	0.362	0.429
TRMT1L	3.51E-22	-0.049874956	1.28E-26	0.205	0.258
HDAC4	3.60E-22	-0.092267755	1.32E-26	0.519	0.588
EFCAB13	3.66E-22	-0.046982438	1.34E-26	0.085	0.12
LRP10	4.40E-22	-0.058934737	1.61E-26	0.337	0.403
UBP1	4.54E-22	-0.050813215	1.66E-26	0.335	0.399
CCDC30	4.62E-22	-0.065191594	1.69E-26	0.115	0.156
LINC-PINT	4.83E-22	-0.062467009	1.77E-26	0.128	0.171
CDC42EP2	4.93E-22	-0.044206594	1.80E-26	0.119	0.161
RPS6KC1	5.04E-22	-0.079371728	1.85E-26	0.556	0.626
UNC93B1	5.44E-22	-0.054267696	1.99E-26	0.411	0.48
RNF169	5.78E-22	-0.079027513	2.12E-26	0.522	0.595
PCF11	6.04E-22	-0.050600165	2.21E-26	0.38	0.452
ZNF710	6.20E-22	-0.106797411	2.27E-26	0.581	0.643
GATAD2B	6.48E-22	-0.104282708	2.37E-26	0.566	0.635
SNHG14	6.54E-22	-0.070507216	2.40E-26	0.169	0.217
TMEM170B	6.85E-22	-0.098294114	2.51E-26	0.601	0.663
AEBP2	6.93E-22	-0.079704422	2.54E-26	0.317	0.376
MAST3	7.09E-22	-0.059677781	2.60E-26	0.296	0.358
DNAJB14	7.81E-22	-0.075465733	2.86E-26	0.521	0.594
FBXW4	7.97E-22	-0.077908905	2.92E-26	0.236	0.291
TRBC1	8.25E-22	-0.100225483	3.02E-26	0.089	0.125
LINC00513	8.27E-22	-0.06493418	3.03E-26	0.136	0.18
RC3H1	8.27E-22	-0.084989097	3.03E-26	0.699	0.769
NFYC	8.54E-22	-0.067835265	3.13E-26	0.436	0.507
MAGOH	9.12E-22	-0.050334993	3.34E-26	0.372	0.44
TRA2A	9.30E-22	-0.068101694	3.41E-26	0.536	0.613
SIDT2	9.38E-22	-0.061173521	3.44E-26	0.246	0.302
TMC6	9.59E-22	-0.063835344	3.52E-26	0.247	0.304
ASAP1	9.84E-22	-0.094405831	3.61E-26	0.848	0.889
NDUFB11	1.01E-21	0.117997377	3.69E-26	0.745	0.744
CLDND1	1.09E-21	-0.049800893	4.01E-26	0.178	0.229
PHF20L1	1.13E-21	-0.067000139	4.15E-26	0.582	0.658
CATSPERG	1.17E-21	-0.04671545	4.29E-26	0.104	0.143
ELL	1.21E-21	-0.056534437	4.44E-26	0.251	0.308
PSMB9	1.27E-21	-0.112229847	4.64E-26	0.767	0.822
CDK19	1.28E-21	-0.08477566	4.69E-26	0.625	0.693
PIP4P2	1.28E-21	-0.083847554	4.69E-26	0.356	0.417
APPL1	1.33E-21	-0.06431374	4.88E-26	0.433	0.502
ZNF638	1.36E-21	-0.084485332	4.99E-26	0.696	0.761
SMIM25	1.37E-21	-0.141417391	5.01E-26	0.524	0.584
DMXL1	1.49E-21	-0.079792853	5.48E-26	0.546	0.614
RAC2	1.52E-21	-0.087900343	5.58E-26	0.755	0.807
RAB27A	1.57E-21	-0.100675669	5.76E-26	0.732	0.789
MECP2	1.57E-21	-0.08309477	5.77E-26	0.438	0.507
NIPBL	1.60E-21	-0.08688724	5.86E-26	0.842	0.892
TTN-AS1	1.61E-21	-0.058755288	5.90E-26	0.164	0.212
TMCO1	1.66E-21	-0.063894927	6.09E-26	0.464	0.534
DENND3	1.72E-21	-0.05494943	6.29E-26	0.337	0.404
HIRA	1.75E-21	-0.046487268	6.41E-26	0.115	0.155
CALM1	1.82E-21	-0.088901687	6.65E-26	0.914	0.94
RELCH	1.82E-21	-0.069435964	6.66E-26	0.508	0.579
TRIP12	1.84E-21	-0.076322686	6.76E-26	0.737	0.8
MBNL2	1.88E-21	-0.077195523	6.90E-26	0.357	0.418
ABAT	1.89E-21	-0.063038816	6.94E-26	0.242	0.297
BICRAL	1.93E-21	-0.091667957	7.06E-26	0.541	0.615
RNF2	2.04E-21	-0.053910182	7.47E-26	0.254	0.311
DLEU2	2.24E-21	-0.101954067	8.19E-26	0.943	0.961
BPTF	2.28E-21	-0.088868847	8.37E-26	0.76	0.827
HMOX1	2.45E-21	-0.115595289	8.99E-26	0.47	0.535
RALGPS2	2.50E-21	-0.077898908	9.15E-26	0.155	0.201
GABARAPL1	2.67E-21	-0.051053854	9.79E-26	0.094	0.131
RNASE6	2.85E-21	0.1277671	1.05E-25	0.508	0.468
TMEM43	2.94E-21	-0.059046075	1.08E-25	0.212	0.265
ATAD1	2.98E-21	-0.059391628	1.09E-25	0.188	0.238
GCLM	3.40E-21	-0.047544273	1.25E-25	0.092	0.128
ANP32B	3.51E-21	0.140748391	1.29E-25	0.738	0.745
USP37	3.52E-21	-0.064093656	1.29E-25	0.167	0.214
EXOC4	3.54E-21	-0.118603413	1.30E-25	0.726	0.784
CRIP1	3.60E-21	0.405720969	1.32E-25	0.75	0.753
MFN1	3.62E-21	-0.054032433	1.33E-25	0.237	0.292
KIFAP3	4.17E-21	-0.054348949	1.53E-25	0.146	0.19
SLC9A1	4.29E-21	-0.050135675	1.57E-25	0.137	0.18
CLIP4	4.29E-21	-0.087026544	1.57E-25	0.417	0.479
ADPRHL2	4.40E-21	-0.039085051	1.61E-25	0.18	0.229
WBP1L	4.42E-21	-0.06031516	1.62E-25	0.377	0.444
KCNE1	4.49E-21	-0.073437161	1.65E-25	0.305	0.365
RASA1	4.74E-21	-0.072388093	1.74E-25	0.548	0.622
USP8	4.77E-21	-0.070248781	1.75E-25	0.632	0.705
CDC42SE1	4.83E-21	-0.100658076	1.77E-25	0.616	0.69
RAB32	4.90E-21	0.137946994	1.79E-25	0.699	0.694
R3HCC1L	4.90E-21	-0.06913722	1.80E-25	0.419	0.486
SMU1	4.90E-21	-0.048999061	1.80E-25	0.331	0.398
PHC3	5.24E-21	-0.086548244	1.92E-25	0.575	0.648
SLC20A1	5.56E-21	-0.060145705	2.04E-25	0.302	0.363
STYXL1	5.56E-21	-0.056467565	2.04E-25	0.233	0.289
PPM1B	5.56E-21	-0.067183814	2.04E-25	0.545	0.617
LEMD3	5.60E-21	-0.053569373	2.05E-25	0.265	0.324
HNRNPLL	5.66E-21	-0.064818407	2.07E-25	0.193	0.242
DMTF1	5.87E-21	-0.052450986	2.15E-25	0.35	0.416
SEC24A	5.87E-21	-0.052430907	2.15E-25	0.216	0.269
TRIM34	5.88E-21	-0.039956148	2.15E-25	0.212	0.267
SERBP1	5.92E-21	0.119209842	2.17E-25	0.771	0.781
SCIMP	6.02E-21	-0.082034348	2.21E-25	0.596	0.655
HSBP1	6.24E-21	-0.069557027	2.29E-25	0.703	0.758
UBASH3B	6.47E-21	-0.09602978	2.37E-25	0.338	0.397
PIP4K2A	6.49E-21	-0.134483536	2.38E-25	0.704	0.769
GLCCI1	6.57E-21	-0.131644	2.41E-25	0.131	0.171
FBXO34	7.32E-21	-0.085759625	2.68E-25	0.35	0.411
TALDO1	7.43E-21	0.102856383	2.72E-25	0.901	0.905
SLC39A11	7.52E-21	-0.095048708	2.76E-25	0.623	0.686
RBL1	7.68E-21	-0.081636389	2.82E-25	0.13	0.171
NSUN3	7.75E-21	-0.051742188	2.84E-25	0.286	0.346
PIWIL4	7.88E-21	-0.041373043	2.89E-25	0.087	0.122
TCF20	7.96E-21	-0.06935691	2.92E-25	0.262	0.317
SLC11A1	8.30E-21	-0.100247932	3.04E-25	0.835	0.865
SPART	9.04E-21	-0.043432626	3.31E-25	0.268	0.327
RCHY1	9.57E-21	-0.052903385	3.51E-25	0.184	0.234
FGD4	9.79E-21	-0.1059277	3.59E-25	0.783	0.824
VCAN-AS1	9.79E-21	-0.067082837	3.59E-25	0.196	0.244
MEAK7	1.07E-20	-0.054421834	3.92E-25	0.078	0.112
KRAS	1.08E-20	-0.079750182	3.95E-25	0.494	0.562
DTNBP1	1.10E-20	-0.070640772	4.04E-25	0.435	0.503
PXK	1.11E-20	-0.065810879	4.07E-25	0.426	0.496
SUPT3H	1.12E-20	-0.092594225	4.09E-25	0.191	0.238
INTS6	1.13E-20	-0.09791759	4.15E-25	0.417	0.483
INTS4	1.13E-20	-0.055885758	4.16E-25	0.234	0.287
LAPTM5	1.14E-20	0.086288931	4.16E-25	0.942	0.936
PPP3R1	1.17E-20	-0.086391291	4.28E-25	0.643	0.709
TNFRSF1A	1.22E-20	-0.077350779	4.45E-25	0.606	0.675
MCU	1.22E-20	-0.094748714	4.48E-25	0.431	0.494
CHD2	1.23E-20	-0.090585469	4.51E-25	0.618	0.687
FAM49A	1.25E-20	-0.085873556	4.58E-25	0.673	0.733
OSBPL9	1.26E-20	-0.059512793	4.62E-25	0.501	0.573
HNRNPH3	1.28E-20	-0.051838822	4.67E-25	0.508	0.58
SELENOI	1.28E-20	-0.05427213	4.68E-25	0.159	0.204
ZDHHC14	1.32E-20	-0.061208973	4.85E-25	0.124	0.165
TMBIM6	1.33E-20	-0.078386586	4.86E-25	0.853	0.897
CDS2	1.38E-20	-0.06170342	5.06E-25	0.33	0.393
CUL3	1.42E-20	-0.064297759	5.21E-25	0.663	0.73
CBR1	1.53E-20	-0.058537613	5.61E-25	0.348	0.41
ANAPC15	1.54E-20	0.131440661	5.63E-25	0.346	0.307
HPCAL1	1.58E-20	-0.067050962	5.79E-25	0.492	0.562
ANKRD13C	1.63E-20	-0.057147559	5.97E-25	0.259	0.316
ATP5PB	1.67E-20	0.13516158	6.12E-25	0.656	0.65
GIMAP5	1.68E-20	-0.078117653	6.17E-25	0.315	0.374
PPP1R18	1.68E-20	-0.074780185	6.17E-25	0.6	0.669
TMEM35B	1.69E-20	-0.035192522	6.18E-25	0.201	0.254
DDX52	1.75E-20	-0.052764431	6.41E-25	0.277	0.335
HLA-C	1.75E-20	-0.064455882	6.41E-25	0.987	0.986
ALOX5	1.94E-20	-0.089664759	7.12E-25	0.754	0.801
UST	2.04E-20	-0.08145403	7.47E-25	0.072	0.103
LPAR2	2.09E-20	-0.044108123	7.65E-25	0.086	0.121
ITGA5	2.12E-20	-0.067900749	7.76E-25	0.328	0.389
MEF2C-AS1	2.20E-20	-0.074482366	8.06E-25	0.125	0.165
CSGALNACT1	2.32E-20	-0.131858068	8.51E-25	0.149	0.191
RAB20	2.37E-20	-0.052528949	8.69E-25	0.175	0.222
PLEKHO1	2.38E-20	0.134342341	8.73E-25	0.744	0.742
PHIP	2.39E-20	-0.08399559	8.75E-25	0.733	0.793
GOLM1	2.44E-20	-0.045668048	8.95E-25	0.172	0.221
LILRA1	2.72E-20	-0.047898857	9.98E-25	0.394	0.464
RBBP8	2.91E-20	-0.053686144	1.07E-24	0.139	0.182
DPH3	2.96E-20	-0.04672926	1.08E-24	0.24	0.296
SLC3A2	3.03E-20	-0.04589628	1.11E-24	0.273	0.332
ANKRD49	3.09E-20	-0.05087571	1.13E-24	0.213	0.266
TDP2	3.14E-20	-0.044683947	1.15E-24	0.189	0.239
LST1	3.47E-20	-0.00880287	1.27E-24	0.959	0.941
CASP3	3.77E-20	-0.051045734	1.38E-24	0.204	0.254
MARVELD1	3.81E-20	0.060810622	1.40E-24	0.118	0.084
ATP6V1F	4.14E-20	0.126909536	1.52E-24	0.732	0.736
CLK1	4.17E-20	-0.044616325	1.53E-24	0.308	0.37
GMDS	4.58E-20	-0.107819985	1.68E-24	0.45	0.512
USP28	4.61E-20	-0.072658325	1.69E-24	0.127	0.167
MORF4L2	4.73E-20	-0.045391255	1.73E-24	0.271	0.329
CD79B	4.74E-20	-0.068981366	1.74E-24	0.103	0.14
SNAP23	4.99E-20	-0.050556951	1.83E-24	0.526	0.6
RTN3	5.06E-20	-0.093598599	1.85E-24	0.817	0.863
ARSB	5.15E-20	-0.073669966	1.89E-24	0.363	0.424
NDRG1	5.29E-20	-0.04520301	1.94E-24	0.214	0.266
AC011092.2	5.69E-20	-0.04407864	2.09E-24	0.114	0.154
WDR33	5.72E-20	-0.072236861	2.09E-24	0.49	0.557
UBE2N	5.77E-20	-0.057297633	2.11E-24	0.389	0.454
ZEB2	5.79E-20	-0.124232845	2.12E-24	0.966	0.963
UBE3C	6.09E-20	-0.080595476	2.23E-24	0.501	0.571
GATAD2A	6.35E-20	-0.070873337	2.33E-24	0.481	0.549
MAD2L1BP	6.35E-20	-0.031298703	2.33E-24	0.084	0.118
ZBTB7A	6.73E-20	-0.08030557	2.47E-24	0.566	0.632
RHOF	6.96E-20	-0.058098495	2.55E-24	0.12	0.16
RALGAPA1	7.03E-20	-0.090273878	2.58E-24	0.324	0.381
ST3GAL1	7.03E-20	-0.082538371	2.58E-24	0.429	0.495
CD33	7.18E-20	0.135947208	2.63E-24	0.497	0.472
BISPR	7.73E-20	-0.028997505	2.83E-24	0.1	0.137
CISD2	7.86E-20	-0.049666102	2.88E-24	0.23	0.285
AC011603.2	8.21E-20	-0.062384743	3.01E-24	0.099	0.135
ZMPSTE24	8.47E-20	-0.042311675	3.10E-24	0.22	0.274
PDSS2	8.66E-20	-0.095555935	3.17E-24	0.496	0.558
PSMC2	9.12E-20	-0.04965971	3.34E-24	0.247	0.303
CBFA2T2	9.27E-20	-0.079485226	3.40E-24	0.362	0.422
AP1G1	9.75E-20	-0.058169092	3.57E-24	0.393	0.461
ACAP2	1.01E-19	-0.076923968	3.69E-24	0.915	0.941
VDR	1.04E-19	-0.049420765	3.82E-24	0.203	0.254
NCK1	1.08E-19	-0.070506044	3.97E-24	0.385	0.451
SCAPER	1.10E-19	-0.068274569	4.03E-24	0.472	0.536
SNTB1	1.15E-19	-0.106049444	4.21E-24	0.591	0.647
NRF1	1.15E-19	-0.073283143	4.23E-24	0.38	0.443
IL4R	1.20E-19	-0.063254974	4.40E-24	0.344	0.405
TLK1	1.26E-19	-0.074820415	4.60E-24	0.568	0.637
CHCHD5	1.27E-19	0.128385679	4.66E-24	0.414	0.38
SRI	1.36E-19	-0.053966568	4.99E-24	0.467	0.539
ABL2	1.36E-19	-0.073389855	5.00E-24	0.258	0.312
RAPGEF6	1.37E-19	-0.085959431	5.02E-24	0.469	0.534
INKA2	1.38E-19	-0.046647289	5.06E-24	0.16	0.205
TAF7	1.46E-19	-0.048624977	5.34E-24	0.336	0.399
ZZEF1	1.46E-19	-0.067759327	5.36E-24	0.46	0.532
CPB2-AS1	1.49E-19	-0.057565257	5.48E-24	0.338	0.4
PPP1R12B	1.52E-19	-0.089354235	5.55E-24	0.382	0.442
SP3	1.55E-19	-0.065873596	5.67E-24	0.687	0.754
HACD4	1.55E-19	-0.068579008	5.68E-24	0.615	0.683
CNOT1	1.59E-19	-0.064771486	5.84E-24	0.496	0.568
ZBTB8OS	1.72E-19	-0.07147712	6.30E-24	0.481	0.552
C2CD3	1.72E-19	-0.050200978	6.32E-24	0.154	0.198
DUSP23	1.74E-19	0.122841435	6.38E-24	0.335	0.297
MBOAT2	1.89E-19	-0.078350958	6.91E-24	0.093	0.127
ITPKB	1.89E-19	-0.067847332	6.93E-24	0.251	0.305
TOB1	1.90E-19	-0.041223833	6.98E-24	0.155	0.2
SPDYE2	1.93E-19	-0.088058372	7.06E-24	0.2	0.248
RAB3IP	1.95E-19	-0.050395442	7.14E-24	0.133	0.174
TRAPPC10	2.10E-19	-0.069021755	7.69E-24	0.445	0.513
MICU2	2.43E-19	-0.073187255	8.89E-24	0.531	0.6
FIS1	2.45E-19	0.13051005	8.97E-24	0.556	0.536
TICAM1	2.53E-19	-0.046301274	9.26E-24	0.133	0.174
TMEM165	2.54E-19	-0.069333018	9.29E-24	0.721	0.782
INO80D	2.57E-19	-0.045035678	9.40E-24	0.333	0.395
ROCK2	2.59E-19	-0.064451364	9.48E-24	0.486	0.553
SESTD1	2.59E-19	-0.06330006	9.49E-24	0.574	0.642
MOB4	2.76E-19	-0.041252055	1.01E-23	0.318	0.38
RASA3	2.83E-19	-0.103363493	1.04E-23	0.359	0.417
APMAP	2.96E-19	-0.062606942	1.08E-23	0.196	0.244
DMXL2	2.98E-19	-0.124158073	1.09E-23	0.833	0.857
GNS	3.24E-19	-0.083547977	1.19E-23	0.66	0.718
PAPOLG	3.24E-19	-0.049330703	1.19E-23	0.204	0.254
RAB11A	3.26E-19	-0.0715903	1.19E-23	0.548	0.619
ZNF644	3.33E-19	-0.06152402	1.22E-23	0.562	0.633
BRD7	3.54E-19	-0.051833511	1.30E-23	0.505	0.576
AFF1	3.54E-19	-0.094658372	1.30E-23	0.62	0.683
ATF4	3.55E-19	0.137654277	1.30E-23	0.441	0.413
TMEM260	3.66E-19	-0.062136077	1.34E-23	0.295	0.352
SGPP1	3.79E-19	-0.081455749	1.39E-23	0.155	0.197
SIPA1L2	3.79E-19	-0.054345562	1.39E-23	0.194	0.242
SGMS1	3.89E-19	-0.07573665	1.42E-23	0.558	0.626
AGO3	4.17E-19	-0.086002	1.53E-23	0.553	0.617
SPTLC2	4.18E-19	-0.083212853	1.53E-23	0.797	0.835
ATP6V1H	4.54E-19	-0.051153426	1.66E-23	0.318	0.38
STEAP1B	4.85E-19	0.136086898	1.78E-23	0.569	0.555
PRRC2C	4.86E-19	-0.067716625	1.78E-23	0.803	0.851
ARMH4	5.06E-19	-0.064206126	1.85E-23	0.193	0.24
RBM33	5.09E-19	-0.056221583	1.87E-23	0.525	0.597
PFKFB3	5.16E-19	-0.056378536	1.89E-23	0.382	0.449
FAF1	5.20E-19	-0.090444418	1.91E-23	0.644	0.705
SPAG9	5.35E-19	-0.073183758	1.96E-23	0.505	0.575
ARL5B	5.44E-19	-0.032924257	1.99E-23	0.078	0.11
RAB9A	5.50E-19	-0.05142073	2.02E-23	0.27	0.326
RAB22A	5.69E-19	-0.053354758	2.08E-23	0.272	0.328
CCNT2	5.71E-19	-0.052580631	2.09E-23	0.325	0.387
LRRC37B	5.79E-19	-0.042879728	2.12E-23	0.165	0.211
TMEM50B	5.83E-19	-0.028304243	2.14E-23	0.189	0.24
YEATS2	6.01E-19	-0.063101719	2.20E-23	0.331	0.391
EIF1B-AS1	6.04E-19	-0.059054438	2.21E-23	0.095	0.13
RHEB	6.12E-19	-0.052524635	2.24E-23	0.4	0.466
SS18	6.16E-19	-0.059647501	2.26E-23	0.334	0.394
POMP	6.17E-19	-0.080912243	2.26E-23	0.739	0.797
SH3KBP1	6.67E-19	-0.08601759	2.44E-23	0.868	0.911
DNAJC13	6.67E-19	-0.07544784	2.45E-23	0.537	0.604
NOTCH2	6.71E-19	-0.086199841	2.46E-23	0.777	0.822
MFAP1	7.11E-19	-0.035711874	2.60E-23	0.228	0.282
RRAS	7.37E-19	-0.080370563	2.70E-23	0.335	0.391
GLS	7.81E-19	-0.071672094	2.86E-23	0.399	0.465
ARIH2	7.92E-19	-0.056770977	2.90E-23	0.403	0.47
PSMB4	8.56E-19	0.136126981	3.14E-23	0.519	0.497
DNMT3A	8.59E-19	-0.045685996	3.15E-23	0.171	0.217
UBC	9.38E-19	-0.102076599	3.44E-23	0.898	0.918
BACH1	9.45E-19	-0.09837541	3.46E-23	0.869	0.898
SPATA1	1.02E-18	-0.038576087	3.75E-23	0.163	0.208
INTS7	1.02E-18	-0.053960197	3.75E-23	0.129	0.168
GAB3	1.07E-18	-0.061865117	3.92E-23	0.377	0.441
HCST	1.11E-18	0.108010743	4.06E-23	0.849	0.846
BCL11A	1.13E-18	-0.074666952	4.15E-23	0.241	0.292
CMC2	1.16E-18	-0.049935453	4.26E-23	0.293	0.352
PKN1	1.24E-18	-0.06447334	4.54E-23	0.52	0.588
RSRC1	1.25E-18	-0.069740235	4.58E-23	0.551	0.617
5-Mar	1.26E-18	-0.048567015	4.60E-23	0.253	0.307
RIN2	1.29E-18	-0.096967243	4.73E-23	0.589	0.648
STK39	1.32E-18	-0.101963721	4.85E-23	0.332	0.385
QRICH1	1.33E-18	-0.061938572	4.86E-23	0.315	0.375
GRK3	1.38E-18	-0.116732699	5.07E-23	0.81	0.835
SYNGR2	1.46E-18	-0.05597484	5.34E-23	0.46	0.525
TRIM56	1.49E-18	-0.065182235	5.46E-23	0.496	0.564
CRY1	1.53E-18	-0.045052031	5.62E-23	0.079	0.111
RNASEL	1.82E-18	-0.042690435	6.66E-23	0.145	0.187
S100A9	1.87E-18	0.043038457	6.85E-23	1	0.995
DOCK4	1.92E-18	-0.087078684	7.03E-23	0.254	0.305
CEBPZ	1.94E-18	-0.044935916	7.09E-23	0.301	0.358
CYP1B1-AS1	1.95E-18	-0.061176447	7.13E-23	0.233	0.285
TMEM62	1.96E-18	-0.037892118	7.17E-23	0.197	0.247
GNB2	2.00E-18	0.129376628	7.32E-23	0.685	0.687
TSHZ3	2.01E-18	-0.071716627	7.37E-23	0.321	0.378
AC100810.1	2.02E-18	0.090484868	7.41E-23	0.203	0.165
DGCR2	2.04E-18	-0.055496298	7.48E-23	0.396	0.46
STAU1	2.07E-18	-0.066743069	7.58E-23	0.514	0.579
SEC31A	2.09E-18	-0.061139279	7.66E-23	0.552	0.62
MMP24	2.11E-18	-0.063785189	7.71E-23	0.137	0.177
ITK	2.11E-18	-0.131871347	7.72E-23	0.079	0.11
CLEC5A	2.21E-18	-0.050703326	8.09E-23	0.071	0.101
LRIF1	2.23E-18	-0.045743791	8.16E-23	0.115	0.152
MTF1	2.26E-18	-0.053947629	8.29E-23	0.366	0.429
TGS1	2.26E-18	-0.048157188	8.29E-23	0.269	0.325
AC087286.2	2.27E-18	-0.044222522	8.31E-23	0.189	0.237
NDUFB1	2.29E-18	0.118684364	8.38E-23	0.832	0.851
NDUFB10	2.44E-18	0.116709714	8.95E-23	0.679	0.676
RHBDF2	2.50E-18	-0.053902714	9.16E-23	0.415	0.483
SDHD	2.61E-18	-0.048397966	9.56E-23	0.381	0.445
RPRD1A	2.67E-18	-0.054975013	9.78E-23	0.357	0.421
SUSD1	2.69E-18	-0.068675389	9.84E-23	0.467	0.532
ARFGEF1	2.83E-18	-0.076747528	1.04E-22	0.679	0.75
TMEM170A	3.00E-18	-0.049334262	1.10E-22	0.224	0.274
MCPH1	3.01E-18	-0.076391082	1.10E-22	0.317	0.374
WDR20	3.08E-18	-0.063804783	1.13E-22	0.337	0.394
EPHA1-AS1	3.15E-18	-0.050405279	1.15E-22	0.141	0.183
FAM177B	3.16E-18	-0.0332612	1.16E-22	0.084	0.117
LMAN1	3.16E-18	-0.046799125	1.16E-22	0.171	0.216
ACSL5	3.25E-18	-0.050411947	1.19E-22	0.189	0.237
ECE1	3.28E-18	-0.076264176	1.20E-22	0.368	0.427
SENP2	3.32E-18	-0.057159738	1.22E-22	0.215	0.265
NOD2	3.33E-18	-0.048296915	1.22E-22	0.23	0.281
BTN2A1	3.38E-18	-0.041486861	1.24E-22	0.232	0.285
TRAPPC5	3.51E-18	0.109335479	1.29E-22	0.831	0.835
EIF4A2	3.56E-18	-0.044255912	1.30E-22	0.443	0.509
PIGB	3.57E-18	-0.053584136	1.31E-22	0.213	0.262
CBWD2	3.66E-18	-0.052908299	1.34E-22	0.316	0.374
PPM1D	3.80E-18	-0.043489031	1.39E-22	0.316	0.378
TP53BP1	4.00E-18	-0.052313811	1.46E-22	0.074	0.105
DAPP1	4.03E-18	-0.064816269	1.48E-22	0.589	0.657
ATP2C1	4.25E-18	-0.0540958	1.56E-22	0.31	0.368
PHACTR4	4.39E-18	-0.083015602	1.61E-22	0.504	0.568
LY86	4.57E-18	0.120955614	1.68E-22	0.661	0.641
TMEM87A	4.72E-18	-0.064640086	1.73E-22	0.45	0.517
HEXIM1	4.91E-18	-0.030260676	1.80E-22	0.129	0.169
RRBP1	5.12E-18	-0.050606885	1.88E-22	0.434	0.5
USP47	5.24E-18	-0.061065032	1.92E-22	0.525	0.595
TXNDC11	5.28E-18	-0.050802777	1.94E-22	0.253	0.307
COX17	5.61E-18	-0.069846674	2.06E-22	0.564	0.631
IST1	5.75E-18	-0.059839494	2.11E-22	0.503	0.573
ZMYM5	6.00E-18	-0.063619629	2.20E-22	0.254	0.307
SP140L	6.27E-18	-0.052077748	2.30E-22	0.307	0.362
NFE2L1	6.29E-18	-0.042535238	2.30E-22	0.203	0.252
REPS1	6.69E-18	-0.068483408	2.45E-22	0.343	0.402
CTBS	6.72E-18	-0.046448714	2.46E-22	0.446	0.511
C20orf27	6.88E-18	0.119926872	2.52E-22	0.401	0.365
UBE2D3	7.27E-18	-0.068417409	2.66E-22	0.845	0.89
SLC15A4	7.38E-18	-0.0484068	2.71E-22	0.313	0.371
SLC9A9	7.70E-18	-0.085356199	2.82E-22	0.688	0.74
SPPL3	7.75E-18	-0.064397916	2.84E-22	0.589	0.656
RGS3	8.08E-18	-0.036154253	2.96E-22	0.125	0.165
AC131568.1	8.22E-18	-0.074480745	3.01E-22	0.219	0.267
TOR1A	9.34E-18	-0.042298921	3.42E-22	0.166	0.21
PSMD14	9.46E-18	-0.05046491	3.47E-22	0.244	0.298
ZNF107	9.58E-18	-0.049059382	3.51E-22	0.084	0.116
EIF4E	9.62E-18	-0.035383867	3.53E-22	0.286	0.345
OXA1L	9.87E-18	0.128227398	3.62E-22	0.426	0.401
AC027644.3	1.02E-17	0.08375067	3.74E-22	0.163	0.128
CYB5A	1.04E-17	-0.037065494	3.82E-22	0.092	0.126
BCR	1.08E-17	-0.069296489	3.94E-22	0.171	0.214
TENT4A	1.08E-17	-0.042527698	3.97E-22	0.148	0.189
ATP2A3	1.11E-17	-0.064565836	4.07E-22	0.162	0.205
PSMB10	1.11E-17	0.131713796	4.08E-22	0.708	0.714
C1orf52	1.23E-17	-0.037663244	4.51E-22	0.213	0.264
SH2B3	1.25E-17	-0.059337397	4.57E-22	0.516	0.584
FIP1L1	1.25E-17	-0.04298687	4.58E-22	0.373	0.438
MANF	1.28E-17	-0.028191318	4.70E-22	0.162	0.206
SFT2D1	1.30E-17	-0.052273072	4.78E-22	0.483	0.554
CHM	1.35E-17	-0.052760197	4.94E-22	0.275	0.329
CCDC88A	1.39E-17	0.111857189	5.08E-22	0.731	0.716
PIK3R1	1.41E-17	-0.0527058	5.19E-22	0.478	0.547
BBC3	1.44E-17	0.104882164	5.27E-22	0.159	0.124
PDE8A	1.44E-17	-0.073474783	5.27E-22	0.362	0.418
TAF3	1.46E-17	-0.071892997	5.34E-22	0.442	0.503
AGFG1	1.48E-17	-0.074776327	5.44E-22	0.706	0.766
ANKIB1	1.58E-17	-0.070049207	5.78E-22	0.496	0.564
UBXN2B	1.62E-17	-0.044874696	5.92E-22	0.348	0.412
AC016831.7	1.62E-17	-0.054705375	5.95E-22	0.131	0.169
HELQ	1.66E-17	-0.041301008	6.07E-22	0.169	0.214
AC027097.1	1.67E-17	-0.029277119	6.13E-22	0.113	0.15
ZFAND6	1.69E-17	-0.061072033	6.19E-22	0.58	0.648
PSPC1	1.73E-17	-0.061369454	6.35E-22	0.5	0.57
IFNGR2	1.73E-17	-0.067948856	6.35E-22	0.829	0.868
LONRF1	1.84E-17	-0.048866655	6.75E-22	0.104	0.14
EVI2B	1.85E-17	0.092767649	6.76E-22	0.921	0.925
PARG	1.86E-17	-0.062098112	6.83E-22	0.236	0.285
UBQLN1	1.90E-17	-0.049856165	6.96E-22	0.364	0.424
SETD2	1.94E-17	-0.076978686	7.12E-22	0.667	0.739
ZBTB1	1.99E-17	-0.060660553	7.28E-22	0.376	0.439
CAPG	2.06E-17	0.106689415	7.57E-22	0.686	0.667
FAM177A1	2.15E-17	-0.051748888	7.86E-22	0.319	0.379
CHMP2B	2.19E-17	-0.044104009	8.02E-22	0.355	0.418
MYO5A	2.20E-17	-0.077817779	8.08E-22	0.644	0.702
TMEM131	2.22E-17	-0.058107535	8.14E-22	0.664	0.734
USO1	2.22E-17	-0.055497166	8.14E-22	0.448	0.515
OLIG1	2.26E-17	-0.033322846	8.29E-22	0.124	0.163
SNX14	2.27E-17	-0.055213229	8.31E-22	0.529	0.596
BAZ2B	2.28E-17	-0.138904417	8.35E-22	0.812	0.845
LONRF3	2.35E-17	-0.048895249	8.62E-22	0.076	0.107
DACH1	2.43E-17	-0.106574771	8.90E-22	0.163	0.204
GCNT2	2.44E-17	-0.093934852	8.93E-22	0.325	0.377
SYNRG	2.54E-17	-0.061641282	9.30E-22	0.476	0.543
USP34	2.88E-17	-0.087299601	1.05E-21	0.748	0.804
CHD9	2.93E-17	-0.076611421	1.07E-21	0.597	0.66
OSTM1	3.07E-17	-0.051746841	1.13E-21	0.359	0.419
TMX4	3.18E-17	-0.096510504	1.17E-21	0.348	0.405
P4HA1	3.23E-17	-0.054212085	1.18E-21	0.361	0.422
ZNF267	3.25E-17	-0.048160137	1.19E-21	0.314	0.372
AC104162.2	3.42E-17	-0.048406016	1.25E-21	0.15	0.191
ASB3	3.42E-17	-0.063368102	1.25E-21	0.332	0.391
AGTPBP1	3.43E-17	-0.10101385	1.26E-21	0.866	0.899
HMGA1	3.48E-17	0.088173035	1.28E-21	0.253	0.215
SAR1A	3.60E-17	-0.04458507	1.32E-21	0.304	0.362
RFK	3.63E-17	-0.039098599	1.33E-21	0.184	0.231
MAP3K1	3.65E-17	-0.08365242	1.34E-21	0.846	0.877
PJA2	3.66E-17	-0.058973439	1.34E-21	0.635	0.704
ATAD2B	3.68E-17	-0.06905952	1.35E-21	0.642	0.705
AP000763.3	3.95E-17	-0.03709132	1.45E-21	0.236	0.288
RNF10	3.95E-17	-0.04605191	1.45E-21	0.427	0.497
UBE2Q1	4.09E-17	-0.040089312	1.50E-21	0.207	0.255
ZDHHC17	4.13E-17	-0.057174474	1.51E-21	0.328	0.387
SASH3	4.20E-17	-0.064163756	1.54E-21	0.454	0.518
NUDT3	4.31E-17	0.12163202	1.58E-21	0.369	0.334
DNASE1	4.75E-17	-0.053398994	1.74E-21	0.179	0.223
MTRR	5.08E-17	-0.03334389	1.86E-21	0.103	0.138
IMPA1	5.10E-17	-0.030542129	1.87E-21	0.142	0.183
LATS1	5.15E-17	-0.049567436	1.89E-21	0.35	0.411
STIMATE	5.16E-17	-0.045780441	1.89E-21	0.198	0.245
CPEB3	5.27E-17	-0.075971832	1.93E-21	0.451	0.513
LCOR	5.42E-17	-0.074786456	1.99E-21	0.567	0.629
PLIN2	5.43E-17	-0.042763412	1.99E-21	0.405	0.47
GNB4	5.63E-17	-0.060420898	2.06E-21	0.5	0.566
GRAMD1A	5.74E-17	-0.056379564	2.10E-21	0.281	0.336
MAML1	5.87E-17	-0.041426524	2.15E-21	0.251	0.305
RTN4	5.92E-17	-0.081555266	2.17E-21	0.849	0.886
SNX13	5.94E-17	-0.057072046	2.18E-21	0.474	0.538
SETD5	6.10E-17	-0.070910517	2.24E-21	0.523	0.591
PAM	6.15E-17	-0.089843531	2.25E-21	0.249	0.297
ATP5F1B	6.26E-17	0.125505852	2.29E-21	0.669	0.667
FNBP1	6.61E-17	-0.089263728	2.42E-21	0.816	0.871
FAM118A	6.71E-17	-0.059900021	2.46E-21	0.202	0.249
SET	6.93E-17	0.117314322	2.54E-21	0.759	0.773
TMPO	7.09E-17	-0.068473809	2.60E-21	0.596	0.659
SELENOF	7.19E-17	-0.048318723	2.63E-21	0.559	0.629
POLK	7.43E-17	-0.064719917	2.72E-21	0.561	0.629
NBPF14	7.75E-17	-0.043314083	2.84E-21	0.432	0.498
COX6B1	7.80E-17	0.090452583	2.86E-21	0.904	0.913
TRAFD1	7.91E-17	-0.035774059	2.90E-21	0.317	0.376
[truncated: 6,253 more rows]
